# Supplementary material for: Genome-wide analysis of anorexia nervosa and major psychiatric disorders and related traits reveals genetic overlap and identifies novel risk loci for anorexia nervosa
Source: Transl Psychiatry. 2023 Sep 1;13:291. doi: 10.1038/s41398-023-02585-1 (PMC10474135; doi:10.1038/s41398-023-02585-1)
Supplement: Supplementary file 2 — Dataset 1 [file 41398_2023_2585_MOESM2_ESM.xlsx]

## Sheet: Index
Supplementary Tables
1	Distinct genomic loci associated with AN at condFDR < 0.05 given association with SCZ
2	Distinct genomic loci associated with AN at condFDR < 0.05 given association with BIP
3	Distinct genomic loci associated with AN at condFDR < 0.05 given association with MD
4	Distinct genomic loci associated with AN at condFDR < 0.05 given association with Mood
5	Distinct genomic loci associated with AN at condFDR < 0.05 given association with NEUR
6	Distinct genomic loci associated with AN at condFDR < 0.05 given association with INT
7	Distinct genomic loci associated with both AN and SCZ at conjFDR < 0.05.
8	Distinct genomic loci associated with both AN and BIP at conjFDR < 0.05.
9	Distinct genomic loci associated with both AN and MD at conjFDR < 0.05.
10	Distinct genomic loci associated with both AN and Mood at conjFDR < 0.05.
11	Distinct genomic loci associated with both AN and NEUR at conjFDR < 0.05.
12	Distinct genomic loci associated with both AN and INT at conjFDR < 0.05.
13	All SNPs jointly associated with AN and SCZ having a conjFDR < 0.10 and an r2 ≧ 0.6 with one of the independent significant SNPs
14	All SNPs jointly associated with AN and BIP having a conjFDR < 0.10 and an r2 ≧ 0.6 with one of the independent significant SNPs
15	All SNPs jointly associated with AN and MD having a conjFDR < 0.10 and an r2 ≧ 0.6 with one of the independent significant SNPs
16	All SNPs jointly associated with AN and Mood having a conjFDR < 0.10 and an r2 ≧ 0.6 with one of the independent significant SNPs
17	All SNPs jointly associated with AN and NEUR having a conjFDR < 0.10 and an r2 ≧ 0.6 with one of the independent significant SNPs
18	All SNPs jointly associated with AN and INT having a conjFDR < 0.10 and an r2 ≧ 0.6 with one of the independent significant SNPs
19	eQTL functionality for all lead SNPs associated with AN and SCZ at p < 0.05
20	eQTL functionality for all lead SNPs associated with AN and BIP at p < 0.05
21	eQTL functionality for all lead SNPs associated with AN and MD at p < 0.05
22	eQTL functionality for all lead SNPs associated with AN and Mood at p < 0.05
23	eQTL functionality for all lead SNPs associated with AN and NEUR at p < 0.05
24	eQTL functionality for all lead SNPs associated with AN and INT at p < 0.05
25	Genes mapped to lead SNPs within loci jointly associated with AN and SCZ at conjFDR < 0.05
26	Genes mapped to lead SNPs within loci jointly associated with AN and BIP at conjFDR < 0.05
27	Genes mapped to lead SNPs within loci jointly associated with AN and MD at conjFDR < 0.05
28	Genes mapped to lead SNPs within loci jointly associated with AN and Mood at conjFDR < 0.05
29	Genes mapped to lead SNPs within loci jointly associated with AN and NEUR at conjFDR < 0.05
30	Genes mapped to lead SNPs within loci jointly associated with AN and INT at conjFDR < 0.05
31	Pathway analysis for genes mapped to lead SNPs within loci jointly associated with AN and SCZ at conjFDR < 0.05
32	Pathway analysis for genes mapped to lead SNPs within loci jointly associated with AN and BIP at conjFDR < 0.05
33	Pathway analysis for genes mapped to lead SNPs within loci jointly associated with AN and MD at conjFDR < 0.05
34	Pathway analysis for genes mapped to lead SNPs within loci jointly associated with AN and Mood at conjFDR < 0.05
35	Pathway analysis for genes mapped to lead SNPs within loci jointly associated with AN and NEUR at conjFDR < 0.05
36	Pathway analysis for genes mapped to lead SNPs within loci jointly associated with AN and INT at conjFDR < 0.05
37	Gene Ontology gene-sets significantly associated with mapped genes to candidate SNPs within loci jointly associated with AN and related disorders (SCZ, BIP and MD) and psychological traits (Mood, NEUR and INT) at conjFDR<0.05
38	Pathway analysis for unique genes mapped to candidates SNPs within loci jointly associated with AN and major psychiatric disorders (SCZ, BIP and MD) at conjFDR<0.05
39	Pathway analysis for unique genes mapped to candidates SNPs within loci jointly associated with AN and psychological traits (Mood, NEUR and INT) at conjFDR<0.05
	Abbreviations: AN = Anorexia Nervosa; BIP = Bipolar disorder; INT = Intelligence; MD = Major depression; NEUR = Neuroticism; SCZ = Schizophrenia

## Sheet: 1
Supplementary Table 1. Distinct genomic loci associated with AN at condFDR < 0.05 given association with SCZ. ANNOVAR = functional depletion score, which predict how deleterious the SNP effect is on protein structure/function (higher scores indicate more deleterious); RegulomeDB scores predict likelihood of regulatory functionality (lower scores indicate higher likelihood); minChrState = minimum …
locusnum	CHR	LEAD_SNP	LEAD_BP	MinBP	MaxBP	A1	A2	FDR	Z_in_AN	Z_In_SCZ	nearestGene	dist	func	CADD	RDB	minChrState	posMapFilt	eqtlMapFilt	ciMapFilt	PVAL_in_AN	BETA_in_AN	SE_in_AN	PVAL_In_SCZ	OR_In_SCZ	SE_In_SCZ	Novel_in_AN	Novel_in_SCZ
1	1	rs1354060	66511404	66392405	66552709	A	G	0.0198563	-4.32722	-4.27054	PDE4B:RP11-397C12.1	00:00:00	ncRNA_intronic	0.819	7	5	1	0	0	1.51e-05	-0.0586042	0.0135	1.95e-05	0.96013	0.0095271	NOVEL	NA
2	1	rs12049457	72171477	72109688	72235421	A	G	0.0323124	4.15268	3.9624	NEGR1	0	intronic	1.756	5	2	1	0	0	3.286e-05	0.0577027	0.0139	7.42e-05	1.0405	0.010018	NOVEL	NA
3	1	rs10747478	96901455	96883812	97296935	T	G	0.00189286	5.53384	2.20151	EEF1A1P11	11030	intergenic	2.945	7	9	0	1	0	3.133e-08	0.075701	0.0137	0.0277	1.0217	0.0097299	NA	NA
4	1	rs1539725	193153682	193010419	193190460	T	C	0.000749162	-5.2853	-3.40568	CDC73:B3GALT2	00:00:00	intronic	6.535	5	1	1	1	0	1.255e-07	-0.073399	0.0139	0.00066	0.96704	0.0098404	NOVEL	NOVEL
5	2	rs2287348	54039813	53881415	54326125	C	T	0.00121607	-5.82772	-1.45453	GPR75-ASB3:ASB3:ERLEC1	00:00:00	intronic	2.64	5	4	1	1	0	5.619e-09	-0.104405	0.0179	0.1458	0.981836	0.01263	NA	NA
6	2	rs11895866	77716176	77691529	77745255	A	C	0.041016	-4.05353	-3.86301	LRRTM4	0	intronic	10.97	6	5	1	0	0	5.045e-05	-0.0628014	0.0155	0.000112	0.95742	0.011266	NOVEL	NOVEL
7	2	rs12987931	172900948	172530036	172926676	C	T	0.0134147	4.44893	3.83611	METAP1D	0	intronic	2.082	6	5	1	1	0	8.63e-06	0.0624019	0.014	0.000125	1.0387	0.0098965	NOVEL	NA
8	2	rs1523919	225403615	225334070	225467840	G	A	0.047556	-3.98613	4.52569	CUL3	0	intronic	1.751	4	4	1	1	0	6.716e-05	-0.0584981	0.0147	6.02e-06	1.0478	0.010322	NOVEL	NA
9	3	rs9841602	48713570	48251304	50916956	A	G	5.72853e-07	-7.74631	-2.56224	NCKIPSD	0	intronic	1.25	1f	3	1	1	0	9.46e-15	-0.1558	0.0201	0.0104	0.96289	0.014762	NA	NA
10	3	rs1053797	71007361	70795054	71019750	G	T	0.00629825	-5.5315	-1.30733	FOXP1	0	UTR3	0.905	NA	4	1	0	1	3.175e-08	-0.0791947	0.0143	0.1911	0.98692	0.010071	NA	NA
11	3	rs9309871	81496341	81439098	82022276	C	A	0.0191731	-4.92169	-2.33583	GBE1	42508	intergenic	0.324	6	5	0	0	0	8.58e-07	-0.0778967	0.0158	0.0195	0.97376	0.011385	NOVEL	NOVEL
12	3	rs1915304	89704393	89419645	90497467	C	T	0.0111842	5.11472	2.22921	EPHA3	173108	intergenic	2.796	6	9	0	0	0	3.142e-07	0.0947009	0.0185	0.0258	1.0248	0.011005	NOVEL	NOVEL
13	3	rs6789217	94719271	94490322	95057391	A	G	0.00426049	5.02414	3.09023	LINC00879	0	ncRNA_intronic	9.946	6	9	0	0	0	5.057e-07	0.0686021	0.0137	0.002	1.03	0.0095633	NA	NOVEL
14	4	rs13125932	58150175	58146234	58195788	C	T	0.0206731	-5.4232	-0.573066	RPS26P24	68989	intergenic	0.948	7	5	0	0	0	5.854e-08	-0.0724954	0.0134	0.5666	0.99458	0.0094896	NOVEL	NOVEL
15	5	rs6872919	25086440	25040165	25299970	A	C	0.00951674	-5.48853	-1.11162	RP11-730N24.1	245747	intergenic	4.282	7	9	0	0	0	4.053e-08	-0.0743034	0.0135	0.2663	0.98923	0.009745	NA	NOVEL
16	5	rs61754806	142656632	142656632	142734535	G	A	0.027479	-4.70846	2.57583	NR3C1	863	downstream	1.77	NA	4	1	0	0	2.496e-06	-0.155906	0.0331	0.01	1.0719	0.026954	NOVEL	NOVEL
17	6	rs532086	31881309	30321057	32963948	T	C	0.00558653	4.68271	11.4482	C2	0	intronic	7.045	NA	5	1	1	0	2.831e-06	0.0899961	0.0192	2.4e-30	1.1722	0.01388	NOVEL	NA
18	6	rs9375188	98555272	98547979	98591622	C	T	0.025859	-4.23623	-4.14895	RP11-436D23.1	0	ncRNA_intronic	1.721	6	5	0	0	0	2.273e-05	-0.0566021	0.0134	3.34e-05	0.96154	0.0094532	NOVEL	NA
19	7	rs2188244	103657436	103646910	103670714	C	A	0.0145865	-4.97765	-2.39545	RELN	27472	intergenic	9.816	NA	14	0	0	0	6.436e-07	-0.0682039	0.0137	0.0166	0.97723	0.0096177	NOVEL	NOVEL
20	8	rs2975647	10136381	10126348	10209623	A	G	0.040359	-4.06044	-3.80641	MSRA	0	intronic	8.65	NA	5	1	0	0	4.898e-05	-0.0630037	0.0155	0.000141	0.95943	0.010877	NOVEL	NA
21	8	rs11781801	52824085	52587075	52870877	G	A	0.024728	4.25186	3.89401	PCMTD1	12349	ncRNA_exonic	2.836	6	4	0	1	0	2.12e-05	0.061302	0.0144	9.86e-05	1.04	0.010063	NOVEL	NA
22	8	rs4129585	143312933	143308772	143340566	A	C	0.0142835	4.42998	8.58279	TSNARE1	0	intronic	6.646	NA	5	1	1	0	9.424e-06	0.0592967	0.0134	9.26e-18	1.0855	0.0095633	NOVEL	NA
23	9	rs7852159	23575805	23575531	23575805	A	G	0.0153399	4.54648	3.44884	SUMO2P2	56298	intergenic	10.13	6	7	0	0	0	5.455e-06	0.0676026	0.0149	0.000563	1.0355	0.010101	NOVEL	NOVEL
24	9	rs17760820	26886791	26802063	27113579	T	C	0.0279539	-4.42013	-3.29053	CAAP1	0	intronic	9.476	7	4	1	1	0	9.864e-06	-0.170195	0.0385	0.001	0.92617	0.023375	NOVEL	NOVEL
25	9	rs189391781	115552643	115552643	115552643	A	G	0.0348093	-4.7267	-2.33775	SNX30	0	intronic	4.435	2b	5	1	0	0	2.282e-06	-0.239298	0.0506	0.0194	0.92219	0.034642	NOVEL	NOVEL
26	10	rs2008387	131448764	131278410	131463943	G	A	0.0113276	-5.63754	0.0490242	MGMT	0	intronic	0.505	NA	4	1	1	0	1.725e-08	-0.0815029	0.0145	0.9609	1.0005	0.010191	NA	NOVEL
27	11	rs641325	57681828	57421457	57681828	T	G	0.0369699	4.09813	5.86505	OR5AZ1P	2940	intergenic	3.921	NA	5	0	1	0	4.165e-05	0.0595982	0.0146	4.49e-09	1.0614	0.010152	NOVEL	NA
28	11	rs570333	78975286	78975286	78999694	C	T	0.0129823	-4.68366	-3.21598	TENM4	0	intronic	0.365	NA	5	1	0	0	2.818e-06	-0.065104	0.0139	0.0013	0.96894	0.009801	NOVEL	NA
29	11	rs750350	112885342	112807201	113062983	G	T	0.00093737	-5.33755	-3.15591	NCAM1	0	intronic	6.245	NA	5	1	0	0	9.421e-08	-0.110898	0.0208	0.0016	0.95605	0.014245	NOVEL	NA
30	11	rs10458969	115103193	114997216	115304803	A	G	0.000165736	6.04675	-2.04556	CADM1	0	intronic	6.628	6	4	1	0	0	1.478e-09	0.109697	0.0181	0.0408	0.97383	0.012967	NA	NOVEL
31	12	rs12826213	24116781	24103350	24147085	C	T	0.00377238	4.98457	3.26362	SOX5	12814	intergenic	1.241	6	5	0	0	0	6.21e-07	0.0689009	0.0138	0.0011	1.0322	0.0096913	NOVEL	NA
32	12	rs12315996	49887733	49736702	50087630	C	T	0.0174168	-4.65826	-3.06181	SPATS2	0	intronic	3.65	7	4	1	1	1	3.189e-06	-0.0789999	0.017	0.0022	0.96351	0.012135	NOVEL	NOVEL
33	12	rs11615526	62216026	62010820	62216026	G	A	0.0360922	5.25048	-0.739176	FAM19A2	0	intronic	2.478	6	7	1	0	0	1.517e-07	0.0902976	0.0172	0.4598	0.99137	0.011726	NOVEL	NOVEL
34	12	rs12822914	117966145	117966145	117971740	A	G	0.046975	-4.60257	-2.37183	KSR2	0	intronic	3.46	5	5	1	0	0	4.173e-06	-0.0671981	0.0146	0.0177	0.97544	0.010485	NOVEL	NA
35	13	rs34927497	58472262	58254773	58716228	A	C	0.0243857	-4.43785	-3.36122	RNA5SP30	93221	intergenic	7.795	6	9	0	0	0	9.086e-06	-0.0781994	0.0176	0.000776	0.95975	0.012223	NOVEL	NA
36	13	rs9538106	59120097	59104084	59164245	G	A	0.0430311	4.0626	3.73596	CTAGE16P	14936	intergenic	5.243	7	9	0	0	1	4.853e-05	0.0553022	0.0136	0.000187	1.0366	0.0096177	NOVEL	NA
37	13	rs9565750	82738421	82582879	82809836	A	G	0.0329288	4.25229	3.55708	PTMAP5	473213	intergenic	1.57	7	5	0	0	0	2.116e-05	0.0619038	0.0145	0.000375	1.0354	0.0097861	NOVEL	NOVEL
38	17	rs9910821	8096544	8052363	8194318	G	A	0.0266699	-5.03615	1.77681	C17orf59	2979	intergenic	2.275	7	5	1	1	1	4.75e-07	-0.0713027	0.0142	0.0756	1.0179	0.010007	NOVEL	NOVEL
39	18	rs11083128	23059483	23013487	23146252	G	T	0.0169636	-4.38181	-3.78778	ZNF521	127328	intergenic	9.557	5	13	0	0	0	1.177e-05	-0.0615988	0.0141	0.000152	0.96327	0.0098786	NOVEL	NA
40	22	rs174723	29847326	29824523	29866456	A	G	0.0207235	5.14431	1.6706	RFPL1S	0	ncRNA_intronic	5.085	6	5	1	1	0	2.685e-07	0.0717996	0.014	0.0948	1.0167	0.0099341	NOVEL	NOVEL

## Sheet: 2
Supplementary Table 2. Distinct genomic loci associated with AN at condFDR < 0.05 given association with BIP. ANNOVAR = functional depletion score, which predict how deleterious the SNP effect is on protein structure/function (higher scores indicate more deleterious); RegulomeDB scores predict likelihood of regulatory functionality (lower scores indicate higher likelihood); minChrState = minimum …
locusnum	CHR	LEAD_SNP	LEAD_BP	MinBP	MaxBP	A1	A2	FDR	Z_in_AN	Z_in_BIP	nearestGene	dist	func	CADD	RDB	minChrState	posMapFilt	eqtlMapFilt	ciMapFilt	PVAL_in_AN	BETA_in_AN	SE_in_AN	PVAL_in_BIP	OR_in_BIP	SE_in_BIP	is_in_AN	is_in_BIP
1	1	rs4751	1686040	1658343	1879958	G	T	0.0115219	-4.86303	2.66447	NADK	0	exonic	0.159	NA	4	1	1	0	1.156e-06	-0.0820021	0.0169	0.007711	1.02644	0.0098	NOVEL	NA
2	1	rs510552	96891671	96886604	97002864	A	G	0.0179707	4.8772	-2.39523	UBE2WP1	7181	intergenic	0.363	5	5	0	0	0	1.076e-06	0.0660967	0.0135	0.01661	0.97795	0.0093	NA	NA
3	1	rs1539725	193153682	193010419	193190460	T	C	0.00777504	-5.2853	-1.94988	CDC73:B3GALT2	00:00:00	intronic	6.535	5	1	1	1	0	1.255e-07	-0.073399	0.0139	0.05119	0.98147	0.0096	NOVEL	NOVEL
4	2	rs13422947	23234798	23234798	23262942	G	A	0.00358193	4.639	3.70272	RN7SKP27	150041	intergenic	1.363	7	5	0	0	0	3.501e-06	0.0880017	0.019	0.0002133	1.04676	0.0123	NOVEL	NOVEL
5	2	rs12613353	53974223	53881415	54165772	T	G	0.00023828	-5.7231	-2.69923	GPR75-ASB3:ASB3	00:00:00	intronic	8.282	7	4	1	0	0	1.046e-08	-0.103895	0.0182	0.00695	0.96638	0.0127	NA	NOVEL
6	2	rs2685776	217261334	217251574	217282212	A	G	0.0293993	-4.19448	-3.33946	SMARCAL1	15802	ncRNA_intronic	0.596	NA	5	0	1	0	2.735e-05	-0.0568984	0.0136	0.0008394	0.96948	0.0093	NOVEL	NOVEL
7	2	rs1523919	225403615	225334070	225467840	G	A	0.0356203	-3.98613	3.58959	CUL3	0	intronic	1.751	4	4	1	1	0	6.716e-05	-0.0584981	0.0147	0.0003312	1.03707	0.0101	NOVEL	NOVEL
8	3	rs217049	12060917	12029179	12230704	C	T	0.0403621	3.93592	3.88914	SYN2	0	ncRNA_intronic	0.627	NA	5	0	1	0	8.288e-05	0.0694981	0.0177	0.0001006	1.04917	0.0124	NOVEL	NOVEL
9	3	rs12107418	48689787	48300348	50552866	A	G	2.58281e-06	-7.65702	-1.59909	CELSR3	0	intronic	9.763	1f	4	1	1	0	1.903e-14	-0.153804	0.0201	0.1098	0.97697	0.0145	NA	NA
10	3	rs9847154	70994006	70991842	71019750	T	C	0.00298323	-5.55684	-1.78581	FOXP1	9837	intergenic	3.209	6	5	1	0	0	2.747e-08	-0.079303	0.0143	0.07413	0.98305	0.0096	NA	NOVEL
11	3	rs1915304	89704393	89419645	90497467	C	T	0.0277322	5.11472	1.53534	EPHA3	173108	intergenic	2.796	6	9	0	0	0	3.142e-07	0.0947009	0.0185	0.1247	1.01694	0.0109	NOVEL	NA
12	3	rs7619675	94593959	94493110	95059123	A	C	0.0114983	5.44348	-1.18885	WDR82P1	61970	intergenic	1.773	5	8	0	0	0	5.225e-08	0.0745971	0.0137	0.2345	0.98886	0.0095	NA	NOVEL
13	3	rs76453976	116069834	116007955	116132275	A	G	0.0206347	-4.58527	-2.86364	LSAMP	0	intronic	0.698	6	5	1	0	0	4.534e-06	-0.164497	0.0359	0.004188	0.92839	0.0259	NOVEL	NOVEL
14	4	rs13125932	58150175	58146234	58195788	C	T	0.0307847	-5.4232	0.231663	RPS26P24	68989	intergenic	0.948	7	5	0	0	0	5.854e-08	-0.0724954	0.0134	0.8168	1.0022	0.0093	NOVEL	NOVEL
15	4	rs6857911	147261572	147216084	147337374	T	C	0.00124107	-4.90259	3.65628	SLC10A7	0	intronic	2.847	6	5	1	0	0	9.458e-07	-0.0819044	0.0167	0.0002559	1.04331	0.0116	NOVEL	NA
16	5	rs6872919	25086440	25076925	25092535	A	C	0.0185167	-5.48853	-0.527999	RP11-730N24.1	245747	intergenic	4.282	7	9	0	0	0	4.053e-08	-0.0743034	0.0135	0.5975	0.99501	0.0094	NA	NOVEL
17	5	rs323509	104082179	103783801	104082179	A	C	0.0255535	-4.08918	4.893	RP11-6N13.1	0	ncRNA_intronic	4.954	NA	9	0	0	0	4.329e-05	-0.0598986	0.0146	9.931e-07	1.05243	0.0105	NOVEL	NA
18	6	rs3132604	30741226	28240991	32333827	C	T	0.00200589	4.78522	5.18441	HCG20	0	ncRNA_intronic	6.301	NA	5	0	1	1	1.708e-06	0.0861043	0.018	2.167e-07	1.06833	0.0128	NOVEL	NA
19	6	rs9375188	98555272	98547979	98693636	C	T	0.01578	-4.23623	-7.50334	RP11-436D23.1	0	ncRNA_intronic	1.721	6	5	0	0	0	2.273e-05	-0.0566021	0.0134	6.221e-14	0.93258	0.0093	NOVEL	NA
20	7	rs2188244	103657436	103646910	103670714	C	A	0.0294556	-4.97765	-1.85659	RELN	27472	intergenic	9.816	NA	14	0	0	0	6.436e-07	-0.0682039	0.0137	0.06337	0.98255	0.0095	NOVEL	NOVEL
21	8	rs4260895	10126348	10126348	10180328	C	A	0.0339001	-4.11853	-3.38759	MSRA	0	intronic	0.904	7	5	1	0	1	3.813e-05	-0.0638028	0.0155	0.0007051	0.96483	0.0106	NOVEL	NA
22	8	rs4129585	143312933	143308772	143340566	A	C	0.0116747	4.42998	3.41711	TSNARE1	0	intronic	6.646	NA	5	1	1	0	9.424e-06	0.0592967	0.0134	0.0006329	1.03262	0.0094	NOVEL	NA
23	9	rs12345267	17386062	17149541	17454799	T	C	0.010682	4.59745	3.17372	CNTLN	0	intronic	1.554	6	5	1	1	0	4.277e-06	0.0627025	0.0136	0.001505	1.03035	0.0094	NOVEL	NOVEL
24	9	rs17760820	26886791	26802063	27113579	T	C	0.0346468	-4.42013	-2.86898	CAAP1	0	intronic	9.476	7	4	1	1	0	9.864e-06	-0.170195	0.0385	0.004118	0.9283	0.0259	NOVEL	NOVEL
25	10	rs11001053	76247105	75840430	76513565	C	T	0.000583166	5.08118	3.61651	ADK	0	intronic	4.155	7	5	1	1	0	3.751e-07	0.0778958	0.0153	0.0002986	1.03925	0.0106	NOVEL	NA
26	10	rs2008387	131448764	131278410	131463943	G	A	0.00693945	-5.63754	-0.848787	MGMT	0	intronic	0.505	NA	4	1	1	0	1.725e-08	-0.0815029	0.0145	0.396	0.99164	0.0099	NA	NOVEL
27	11	rs900144	13294268	13268386	13345926	C	T	0.00875494	4.40354	-4.08106	ARNTL	3930	intergenic	1.154	NA	5	1	0	0	1.065e-05	0.0598997	0.0136	4.483e-05	0.96214	0.0095	NOVEL	NA
28	11	rs750350	112885342	112807201	113062983	G	T	0.000182775	-5.33755	-3.81101	NCAM1	0	intronic	6.245	NA	5	1	0	0	9.421e-08	-0.110898	0.0208	0.0001384	0.9499	0.0135	NOVEL	NA
29	11	rs10502199	115120615	114997216	115284782	C	T	0.00025488	-6.31509	-0.534349	CADM1	0	intronic	0.31	NA	5	1	0	0	2.7e-10	-0.1214	0.0192	0.5931	0.99283	0.0135	NA	NA
30	12	rs12826213	24116781	24115965	24147085	C	T	0.0417273	4.98457	1.57308	SOX5	12814	intergenic	1.241	6	5	0	0	0	6.21e-07	0.0689009	0.0138	0.1157	1.01481	0.0094	NOVEL	NOVEL
31	12	rs10861879	108609634	108594043	108629780	G	A	0.0427388	-3.916	3.65951	WSCD2	0	intronic	0.243	5	5	1	0	0	9.003e-05	-0.058795	0.015	0.0002527	1.03977	0.0107	NOVEL	NOVEL
32	13	rs9538138	59174424	59074624	59189564	A	G	0.0349815	4.63648	2.47833	CTAGE16P	69263	intergenic	3.547	6	5	0	0	0	3.544e-06	0.0767017	0.0165	0.0132	1.02819	0.0112	NOVEL	NA
33	14	rs915071	32433858	32433507	32460399	C	T	0.0454332	-4.32548	-2.87596	NUBPL	103427	intergenic	6.645	7	5	0	0	1	1.522e-05	-0.0584027	0.0135	0.004028	0.97346	0.0093	NOVEL	NOVEL
34	14	rs112502176	90138742	90138742	90138742	G	T	0.00259434	-4.75617	-3.54287	RP11-944C7.1	29726	ncRNA_intronic	2.403	6	1	0	0	0	1.973e-06	-0.0811992	0.0171	0.0003958	0.95916	0.0118	NOVEL	NOVEL
35	17	rs8070063	8088612	8052363	8194318	G	T	0.016389	-5.33166	-1.28355	C17orf59	3039	intergenic	2.143	5	1	1	1	1	9.732e-08	-0.0752948	0.0141	0.1993	0.98797	0.0095	NOVEL	NOVEL
36	20	rs116663873	14385961	14385961	14446778	A	G	0.0254282	-4.39397	-3.08159	MACROD2	0	intronic	0.09	7	5	1	0	0	1.113e-05	-0.173401	0.0395	0.002059	0.9245	0.0255	NOVEL	NA
37	20	rs28528905	37359243	37346441	37485986	G	A	0.0332082	5.00597	1.6944	SLC32A1	1227	intergenic	10.39	2b	5	1	0	1	5.558e-07	0.0947009	0.0189	0.09019	1.02224	0.013	NOVEL	NOVEL

## Sheet: 3
Supplementary Table 3. Distinct genomic loci associated with AN at condFDR < 0.05 given association with MD. ANNOVAR = functional depletion score, which predict how deleterious the SNP effect is on protein structure/function (higher scores indicate more deleterious); RegulomeDB scores predict likelihood of regulatory functionality (lower scores indicate higher likelihood); minChrState = minimum c…
locusnum	CHR	LEAD_SNP	LEAD_BP	MinBP	MaxBP	A1	A2	FDR	Z_in_AN	Z_in_MD	nearestGene	dist	func	CADD	RDB	minChrState	posMapFilt	eqtlMapFilt	ciMapFilt	PVAL_in_AN	BETA_in_AN	SE_in_AN	PVAL_in_MD	OR_in_MD	SE_in_MD	Novel_in_AN	Novel_in_MD
1	1	rs9659943	66493534	66389097	66553259	C	A	0.0109386	4.25677	3.4745	PDE4B	0	intronic	1.673	7	4	1	1	0	2.074e-05	0.0608975	0.0143	0.0005118	0.96783	0.0094	NOVEL	NA
2	1	rs6661921	72824855	72748669	72940273	G	A	0.0430156	-3.72207	-4.73348	RPL31P12	57342	intergenic	0.9	7	15	0	1	0	0.0001976	-0.0511986	0.0137	2.207e-06	1.04477	0.0093	NOVEL	NA
3	1	rs11210146	73622007	73281986	73991792	A	G	0.0371914	3.7919	4.03813	RN7SKP19	35279	intergenic	11.56	5	9	0	0	0	0.0001495	0.0518996	0.0137	5.388e-05	1.03676	0.0089	NOVEL	NA
4	1	rs9651212	96563522	96528381	96563522	G	A	0.0472557	-4.11303	-2.94048	RP11-147C23.1	75085	intergenic	0.527	7	5	0	0	1	3.905e-05	-0.145697	0.0354	0.003277	1.08535	0.0279	NOVEL	NOVEL
5	1	rs11165643	96924097	96883812	97034068	C	T	0.00916529	5.51615	1.0676	EEF1A1P11	10222	intergenic	1.364	6	9	0	1	0	3.465e-08	0.0746992	0.0135	0.2857	0.99045	0.009	NA	NOVEL
6	1	rs1539725	193153682	193010419	193190460	T	C	0.00436338	-5.2853	-2.12484	CDC73:B3GALT2	00:00:00	intronic	6.535	5	1	1	1	0	1.255e-07	-0.073399	0.0139	0.0336	0.98079	0.0091	NOVEL	NOVEL
7	2	rs1549751	53143298	53035849	53143298	G	A	0.0414436	-4.65152	2.21822	MIR4431	213544	intergenic	7.466	NA	5	0	0	0	3.295e-06	-0.0713993	0.0154	0.02654	0.97756	0.0102	NOVEL	NOVEL
8	2	rs2287348	54039813	53881415	54165772	C	T	0.00313937	-5.82772	0.713236	GPR75-ASB3:ASB3:ERLEC1	00:00:00	intronic	2.64	5	4	1	1	0	5.619e-09	-0.104405	0.0179	0.4757	0.99144	0.012	NA	NOVEL
9	2	rs72887965	184845796	184785235	184867088	A	G	0.031183	4.89858	1.88352	CACYBPP2	372948	intergenic	14.01	6	9	0	0	0	9.653e-07	0.213303	0.0435	0.05963	1.04697	0.0244	NOVEL	NA
10	3	rs73080977	50189531	48446237	50552866	G	T	1.08273e-06	-7.09304	-1.94579	RP11-493K19.3	0	ncRNA_intronic	5.977	5	2	1	1	1	1.312e-12	-0.174806	0.0246	0.05168	1.03293	0.0166	NA	NA
11	3	rs1053797	71007361	70991842	71019750	G	T	0.00348984	-5.5315	-1.65251	FOXP1	0	UTR3	0.905	NA	4	1	0	1	3.175e-08	-0.0791947	0.0143	0.09843	1.01623	0.0097	NA	NOVEL
12	3	rs9309871	81496341	81439098	81994942	C	A	0.00151926	-4.92169	-3.22132	GBE1	42508	intergenic	0.324	6	5	0	0	0	8.58e-07	-0.0778967	0.0158	0.001276	1.03427	0.0105	NOVEL	NOVEL
13	3	rs7619675	94593959	93971111	94719271	A	C	0.0260579	5.44348	-0.407964	WDR82P1	61970	intergenic	1.773	5	8	0	0	0	5.225e-08	0.0745971	0.0137	0.6833	0.99641	0.0089	NA	NOVEL
14	3	rs76453976	116069834	116007955	116132275	A	G	0.0276847	-4.58527	-2.55529	LSAMP	0	intronic	0.698	6	5	1	0	0	4.534e-06	-0.164497	0.0359	0.01061	0.93857	0.0248	NOVEL	NOVEL
15	3	rs720958	167540561	167532894	167601695	A	G	0.0057385	-4.44737	-3.59022	SERPINI1	0	intronic	4.297	6	5	1	0	0	8.693e-06	-0.0889952	0.02	0.0003304	0.9539	0.0131	NOVEL	NOVEL
16	4	rs2535510	58192240	58137328	58245202	T	C	0.00570179	-4.89336	-2.76193	RPS26P24	26924	intergenic	3.27	NA	5	0	0	0	9.913e-07	-0.0674013	0.0138	0.005746	0.97482	0.0092	NOVEL	NOVEL
17	5	rs6872919	25086440	25040165	25299970	A	C	0.0122271	-5.48853	-0.943158	RP11-730N24.1	245747	intergenic	4.282	7	9	0	0	0	4.053e-08	-0.0743034	0.0135	0.3456	0.99164	0.0089	NA	NOVEL
18	5	rs10074630	51892399	51855950	51987664	G	A	0.0267335	3.93612	3.64413	ITGA1	191330	intergenic	1.275	7	14	0	0	0	8.281e-05	0.0657971	0.0167	0.0002683	0.96291	0.0104	NOVEL	NOVEL
19	5	rs10038275	87403748	87104357	87509260	C	T	0.0368178	-4.17173	-2.99516	TMEM161B	81701	intergenic	0.453	7	14	0	0	0	3.023e-05	-0.0736035	0.0176	0.002743	1.03583	0.0117	NOVEL	NOVEL
20	5	rs323509	104082179	103684787	104082179	A	C	0.0179869	-4.08918	4.39338	RP11-6N13.1	0	ncRNA_intronic	4.954	NA	9	0	0	0	4.329e-05	-0.0598986	0.0146	1.116e-05	1.04279	0.0095	NOVEL	NA
21	6	rs438149	14916106	14863349	14918945	C	T	0.0294666	3.89544	3.62221	RN7SL332P	197092	intergenic	1.781	NA	5	0	0	1	9.802e-05	0.0635005	0.0163	0.0002921	0.96242	0.0106	NOVEL	NOVEL
22	6	rs67682613	31826705	27813813	32963948	G	A	0.00156503	4.77356	3.92875	NEU1	0	downstream	0.626	5	4	1	1	1	1.81e-06	0.0930986	0.0195	8.539e-05	0.95018	0.013	NOVEL	NA
23	6	rs2875592	91336147	91312370	91357251	T	C	0.0128989	4.26838	3.3529	MAP3K7	39382	intergenic	2.732	6	9	0	0	0	1.969e-05	0.0686021	0.0161	0.0007997	1.03531	0.0103	NOVEL	NOVEL
24	7	rs7797895	93888893	93698571	93928720	A	C	0.0295862	4.72238	2.28182	COL1A2	134979	intergenic	3.071	7	5	0	0	0	2.331e-06	0.0778033	0.0165	0.0225	1.0246	0.0107	NOVEL	NOVEL
25	8	rs2565096	40376429	40281726	40384197	G	A	0.0308314	4.09361	3.17858	ZMAT4	11679	downstream	12	5	7	0	0	0	4.247e-05	0.0639977	0.0156	0.00148	0.96812	0.0102	NOVEL	NOVEL
26	8	rs13260704	65586705	65586705	65660906	T	G	0.0499121	-4.16925	-2.84301	CYP7B1	0	intronic	18.64	6	5	1	1	0	3.056e-05	-0.0689964	0.0165	0.004469	0.96957	0.0109	NOVEL	NA
27	8	rs11775156	137022220	137022220	137090850	A	C	0.0249548	4.41566	2.85898	RNU1-35P	267481	intergenic	0.348	5	5	0	0	0	1.007e-05	0.0621012	0.0141	0.00425	1.02655	0.0092	NOVEL	NOVEL
28	9	rs4295731	114722284	114719589	114731593	A	G	0.0451969	4.41956	2.55562	UGCG	24634	intergenic	2.353	4	2	0	0	0	9.89e-06	0.119	0.0269	0.0106	1.04373	0.0167	NOVEL	NOVEL
29	10	rs140809645	50555034	50527255	50555034	A	C	0.0431152	-3.72092	-3.78827	DRGX	17202	intergenic	7.267	6	5	0	0	0	0.0001985	-0.245901	0.0661	0.0001517	0.84206	0.0454	NOVEL	NOVEL
30	10	rs1538311	76415509	75840430	76479932	G	T	0.0291637	4.35184	2.87432	ADK:POLR3DP1	00:00:00	ncRNA_exonic	10.81	NA	4	1	1	0	1.35e-05	0.059796	0.0137	0.004049	0.97443	0.009	NOVEL	NOVEL
31	10	rs76777702	115005974	114940342	115014765	G	T	0.0273273	-3.92731	-4.31934	TCF7L2	78536	intergenic	2.747	4	5	0	0	0	8.59e-05	-0.155602	0.0396	1.565e-05	1.11572	0.0253	NOVEL	NOVEL
32	10	rs11245450	126658075	126658075	126677239	G	A	0.0386679	-4.46734	2.56694	ZRANB1	0	intronic	4.591	7	4	1	0	1	7.92e-06	-0.065499	0.0147	0.01026	0.97648	0.0093	NOVEL	NA
33	10	rs2008387	131448764	131269756	131463943	G	A	0.00159777	-5.63754	-1.79628	MGMT	0	intronic	0.505	NA	4	1	1	0	1.725e-08	-0.0815029	0.0145	0.07245	1.01704	0.0094	NA	NOVEL
34	11	rs75916376	21514546	21514546	21514546	G	A	0.0312805	-4.06613	3.20407	NELL1	0	ncRNA_intronic	5.435	6	9	1	0	0	4.78e-05	-0.12	0.0295	0.001355	0.94847	0.0165	NOVEL	NOVEL
35	11	rs4357647	27464328	27460711	27504340	A	C	0.0330526	-3.98983	-3.26907	LGR4	0	intronic	2.983	7	5	1	0	0	6.612e-05	-0.0903953	0.0226	0.001079	0.95247	0.0149	NOVEL	NOVEL
36	11	rs641325	57681828	57421457	57681828	T	G	0.0175485	4.09813	3.5185	OR5AZ1P	2940	intergenic	3.921	NA	5	0	1	0	4.165e-05	0.0595982	0.0146	0.000434	1.03396	0.0095	NOVEL	NA
37	11	rs1596740	85590430	85520580	85633368	A	C	0.0229365	3.99752	4.26157	CCDC83	0	intronic	5.481	NA	14	1	0	0	6.401e-05	0.0606999	0.0152	2.03e-05	1.04383	0.0101	NOVEL	NOVEL
38	11	rs750350	112885342	112807201	113062983	G	T	0.0391426	-5.33755	-0.409872	NCAM1	0	intronic	6.245	NA	5	1	0	0	9.421e-08	-0.110898	0.0208	0.6819	1.00562	0.0136	NOVEL	NOVEL
39	11	rs17649730	115041429	114997216	115201883	C	T	0.000159634	-6.20393	-1.37639	CADM1	0	UTR3	2.85	6	5	1	0	1	5.507e-10	-0.1214	0.0196	0.1687	1.01806	0.013	NA	NOVEL
40	12	rs10771043	24117091	24115965	24146798	C	A	0.0320328	-4.97998	-1.67472	SOX5	13124	intergenic	2.46	6	5	0	0	0	6.359e-07	-0.0695001	0.014	0.09399	1.01521	0.009	NOVEL	NA
41	12	rs11615526	62216026	62010820	62216026	G	A	0.00914337	5.25048	1.81496	FAM19A2	0	intronic	2.478	6	7	1	0	0	1.517e-07	0.0902976	0.0172	0.06953	0.9802	0.011	NOVEL	NOVEL
42	14	rs10129908	41947256	41940872	42181334	C	T	0.0369638	-3.79474	-4.58885	SNORA31	116409	intergenic	1.022	7	9	0	0	0	0.0001478	-0.0527048	0.0139	4.457e-06	1.04216	0.009	NOVEL	NA
43	14	rs34569310	64719018	64683926	64797147	G	A	0.0384054	-3.77673	-3.43843	ESR2	0	intronic	2.192	5	5	1	0	0	0.0001589	-0.0505988	0.0134	0.0005851	1.03241	0.0093	NOVEL	NA
44	15	rs12906023	47608194	47524423	47610914	T	G	0.0485083	-3.66124	-3.50245	SEMA6D	0	intronic	3.556	6	5	1	0	0	0.000251	-0.0532004	0.0145	0.000461	0.96783	0.0093	NOVEL	NOVEL
45	15	rs17514846	91416550	91412850	91429042	C	A	0.0469954	3.77207	3.33448	FURIN	0	intronic	10.53	4	1	1	1	0	0.0001619	0.0507977	0.0135	0.0008546	0.96967	0.0092	NOVEL	NOVEL
46	16	rs9926787	58952544	58944508	59003254	T	C	0.0322356	4.36264	2.81118	GEMIN8P2	141076	ncRNA_intronic	2.624	7	9	0	0	0	1.285e-05	0.0779975	0.0179	0.004936	1.03386	0.0119	NOVEL	NOVEL
47	17	rs8070063	8088612	8052363	8194318	G	T	0.00408063	-5.33166	-2.05375	C17orf59	3039	intergenic	2.143	5	1	1	1	1	9.732e-08	-0.0752948	0.0141	0.04	1.01888	0.0091	NOVEL	NOVEL
48	20	rs28528905	37359243	37346441	37359378	G	A	0.0349867	5.00597	1.54643	SLC32A1	1227	intergenic	10.39	2b	5	1	0	1	5.558e-07	0.0947009	0.0189	0.122	0.98098	0.0124	NOVEL	NOVEL
49	21	rs372519	46574554	46564154	46646005	G	A	0.02215	4.01085	-3.79642	ADARB1	0	intronic	2.35	4	2	1	1	0	6.05e-05	0.0560967	0.014	0.0001468	1.035	0.0091	NOVEL	NOVEL

## Sheet: 4
Supplementary Table 4. Distinct genomic loci associated with AN at condFDR < 0.05 given association with Mood. ANNOVAR = functional depletion score, which predict how deleterious the SNP effect is on protein structure/function (higher scores indicate more deleterious); RegulomeDB scores predict likelihood of regulatory functionality (lower scores indicate higher likelihood); minChrState = minimum…
locusnum	CHR	LEAD_SNP	LEAD_BP	MinBP	MaxBP	A1	A2	FDR_1	Z_in_AN	Z_in_Mood	nearestGene	dist	func	CADD	RDB	minChrState	posMapFilt	eqtlMapFilt	ciMapFilt	PVAL_in_AN	BETA_in_AN	SE_in_AN	PVAL_in_Mood	BETA_in_Mood	SE_in_Mood	Is_in_AN	Is_in_Mood
1	1	rs12049457	72171477	72109688	72235421	A	G	0.0248514	4.15268	-3.47024	NEGR1	0	intronic	1.756	5	2	1	0	0	3.286e-05	0.0577027	0.0139	0.00052	-0.00403241	0.0011615	NOVEL	NA
2	1	rs10747478	96901455	96883812	97005643	T	G	0.00780605	5.53384	-1.10306	EEF1A1P11	11030	intergenic	2.945	7	9	0	1	0	3.133e-08	0.075701	0.0137	0.27	-0.00129136	0.00116411	NA	NOVEL
3	1	rs4651247	185048755	185020866	185048755	G	A	0.00672458	-4.48344	-4.04645	RNF2	0	intronic	10.86	7	5	1	1	0	7.345e-06	-0.0668024	0.0149	5.2e-05	-0.00475437	0.00117558	NOVEL	NOVEL
4	1	rs1539725	193153682	193010419	193190460	T	C	0.0166969	-5.2853	1.31058	CDC73:B3GALT2	00:00:00	intronic	6.535	5	1	1	1	0	1.255e-07	-0.073399	0.0139	0.19	0.00152366	0.00116409	NOVEL	NOVEL
5	1	rs7536332	236898187	236807885	236902532	G	A	0.0246256	-4.43764	2.97814	ACTN2	0	intronic	4.193	5	4	1	0	1	9.095e-06	-0.125495	0.0283	0.0029	0.00748495	0.002517	NOVEL	NOVEL
6	2	rs2287348	54039813	53881415	54165772	C	T	0.00459929	-5.82772	0.292375	GPR75-ASB3:ASB3:ERLEC1	00:00:00	intronic	2.64	5	4	1	1	0	5.619e-09	-0.104405	0.0179	0.77	0.000465675	0.0015816	NA	NOVEL
7	2	rs112997225	60059433	60056448	60100727	C	T	0.0225446	4.36746	3.15591	RNA5SP94	137428	ncRNA_intronic	0.749	6	5	0	0	0	1.257e-05	0.109401	0.025	0.0016	0.0065895	0.00209092	NOVEL	NOVEL
8	2	rs4430884	144225629	144144663	144272138	A	C	0.0180452	-4.18299	-4.36011	ARHGAP15	0	ncRNA_intronic	14.2	7	5	1	0	0	2.877e-05	-0.0674013	0.0161	1.3e-05	-0.00589701	0.00135308	NOVEL	NA
9	2	rs72904015	184785235	184711279	184845796	C	A	0.0404197	4.90086	-1.65463	CACYBPP2	312387	ncRNA_intronic	0.567	6	8	0	0	0	9.542e-07	0.230103	0.047	0.098	-0.00428607	0.00258998	NOVEL	NOVEL
10	3	rs6789500	20764696	20762490	20765319	T	C	0.0208338	5.15384	1.5141	RNU6-815P	215447	intergenic	7.406	6	9	0	0	0	2.552e-07	0.0908	0.0176	0.13	0.0020358	0.00134573	NOVEL	NOVEL
11	3	rs73080977	50189531	48446237	50552866	G	T	7.64062e-06	-7.09304	-0.841621	RP11-493K19.3	0	ncRNA_intronic	5.977	5	2	1	1	1	1.312e-12	-0.174806	0.0246	0.4	-0.00170128	0.00203634	NA	NA
12	3	rs9847154	70994006	70991842	71019750	T	C	0.0117183	-5.55684	-0.658838	FOXP1	9837	intergenic	3.209	6	5	1	0	0	2.747e-08	-0.079303	0.0143	0.51	-0.000768915	0.00115537	NA	NOVEL
13	3	rs62267086	81749151	81439098	81985189	A	G	0.00703289	-4.69294	-3.19465	GBE1	0	intronic	3.044	5	4	1	0	0	2.693e-06	-0.0826971	0.0176	0.0014	-0.00479364	0.0014968	NOVEL	NOVEL
14	3	rs73166553	94145479	89419645	94719271	G	A	0.00671118	4.48402	-3.63313	ARMC10P1	80130	intergenic	2.836	6	9	0	1	0	7.325e-06	0.109204	0.0244	0.00028	-0.00587485	0.0016178	NA	NOVEL
15	4	rs13125932	58150175	58146234	58195788	C	T	0.00761496	-5.4232	-1.47579	RPS26P24	68989	intergenic	0.948	7	5	0	0	0	5.854e-08	-0.0724954	0.0134	0.14	-0.00169632	0.00114362	NOVEL	NOVEL
16	4	rs376066209	147272182	147216084	147438019	G	T	0.0125271	-4.83537	2.59715	SLC10A7	0	intronic	1.412	7	5	1	0	0	1.329e-06	-0.080798	0.0167	0.0094	0.00368232	0.0014173	NOVEL	NOVEL
17	5	rs10942086	25085659	25030161	25299970	T	G	0.0020699	-5.48156	-2.10836	RP11-730N24.1	244966	intergenic	2.288	6	9	0	0	0	4.216e-08	-0.0741957	0.0135	0.035	-0.00242427	0.00115103	NA	NOVEL
18	5	rs323509	104082179	103783801	104082179	A	C	0.0236571	-4.08918	4.34386	RP11-6N13.1	0	ncRNA_intronic	4.954	NA	9	0	0	0	4.329e-05	-0.0598986	0.0146	1.4e-05	0.00531479	0.00122226	NOVEL	NA
19	6	rs532086	31881309	31596138	32131972	T	C	0.0370527	4.68271	2.22621	C2	0	intronic	7.045	NA	5	1	1	0	2.831e-06	0.0899961	0.0192	0.026	0.00346083	0.00155638	NOVEL	NOVEL
20	6	rs9375188	98555272	98547979	98591622	C	T	0.0153785	-4.23623	3.80817	RP11-436D23.1	0	ncRNA_intronic	1.721	6	5	0	0	0	2.273e-05	-0.0566021	0.0134	0.00014	0.00437068	0.00114996	NOVEL	NA
21	7	rs2188244	103657436	103646910	103870219	C	A	0.00092676	-4.97765	-3.58275	RELN	27472	intergenic	9.816	NA	14	0	0	0	6.436e-07	-0.0682039	0.0137	0.00034	-0.00410255	0.00114602	NOVEL	NOVEL
22	7	rs10262862	132956034	132945754	133702097	C	T	0.00795254	4.43681	3.92985	EXOC4	0	intronic	6.775	5	5	1	1	0	9.13e-06	0.0624019	0.0141	8.5e-05	0.00464298	0.00118123	NOVEL	NA
23	8	rs4260895	10126348	10126348	10180328	C	A	0.0217715	-4.11853	5.82533	MSRA	0	intronic	0.904	7	5	1	0	1	3.813e-05	-0.0638028	0.0155	5.7e-09	0.00762663	0.00130923	NOVEL	NA
24	8	rs2565088	40373955	40288573	40387466	C	T	0.0208979	4.1324	3.73195	ZMAT4	14153	intergenic	0.034	7	5	0	1	0	3.59e-05	0.0577971	0.014	0.00019	0.00446974	0.00119618	NOVEL	NOVEL
25	8	rs2395827	52786700	52573769	52870877	C	T	0.0335917	4.24705	3.12139	PCMTD1	0	intronic	3.929	7	5	1	1	0	2.166e-05	0.0608034	0.0143	0.0018	0.00384589	0.00122907	NOVEL	NOVEL
26	8	rs12155709	65599399	65586705	65660906	T	C	0.0182628	-4.17915	-3.75987	CYP7B1	0	intronic	3.231	7	5	1	0	0	2.926e-05	-0.0692	0.0166	0.00017	-0.00507306	0.00135151	NOVEL	NOVEL
27	8	rs13262595	143316970	143309504	143340566	A	G	0.0280618	4.41481	2.93832	TSNARE1	0	intronic	14.3	2b	5	1	1	0	1.011e-05	0.0592024	0.0134	0.0033	0.00338206	0.00115266	NOVEL	NOVEL
28	9	rs10978723	109894432	109892061	109921194	A	G	0.0417941	-4.37777	2.74778	RP11-508N12.2	29162	intergenic	4.553	7	5	0	0	0	1.199e-05	-0.060504	0.0138	0.006	0.00324606	0.00118035	NOVEL	NOVEL
29	10	rs1612986	9064716	9040700	9074903	T	C	0.037347	4.84252	1.85919	RP11-428L9.1	108156	intergenic	1.471	5	5	0	0	0	1.282e-06	0.0845985	0.0175	0.063	0.00274441	0.00147754	NOVEL	NOVEL
30	10	rs2008387	131448764	131269756	131463943	G	A	0.000943775	-5.63754	-2.13208	MGMT	0	intronic	0.505	NA	4	1	1	0	1.725e-08	-0.0815029	0.0145	0.033	-0.00259009	0.00121477	NA	NOVEL
31	11	rs501466	78983647	78975286	78999694	T	C	0.0108869	-4.5823	-3.17468	TENM4	0	intronic	0.245	7	5	1	0	0	4.599e-06	-0.0636962	0.0139	0.0015	-0.00366093	0.00115214	NOVEL	NOVEL
32	11	rs56160063	85596214	85528580	85600835	G	A	0.0493329	3.79982	3.68356	CCDC83	0	intronic	2.071	4	5	1	1	0	0.0001448	0.0603046	0.0159	0.00023	0.00502923	0.00136649	NOVEL	NOVEL
33	11	rs750350	112885342	112807201	113062983	G	T	0.0108617	-5.33755	-1.47579	NCAM1	0	intronic	6.245	NA	5	1	0	0	9.421e-08	-0.110898	0.0208	0.14	-0.00251015	0.0016816	NOVEL	NA
34	11	rs10502199	115120615	114997216	115284782	C	T	1.21376e-06	-6.31509	-3.43161	CADM1	0	intronic	0.31	NA	5	1	0	0	2.7e-10	-0.1214	0.0192	0.0006	-0.00566408	0.00165096	NA	NOVEL
35	12	rs12315996	49887733	49736702	50087630	C	T	0.0296696	-4.65826	-2.43238	SPATS2	0	intronic	3.65	7	4	1	1	1	3.189e-06	-0.0789999	0.017	0.015	-0.00361094	0.00148421	NOVEL	NOVEL
36	12	rs11615526	62216026	62010820	62216026	G	A	0.0145284	5.25048	-1.5141	FAM19A2	0	intronic	2.478	6	7	1	0	0	1.517e-07	0.0902976	0.0172	0.13	-0.00207201	0.00137747	NOVEL	NOVEL
37	12	rs7300592	131503864	131463117	131515541	G	A	0.0152902	-4.68526	-2.78821	GPR133	0	intronic	1.785	4	4	1	0	1	2.796e-06	-0.0943986	0.0202	0.0053	-0.00475898	0.00170804	NOVEL	NOVEL
38	13	rs9534581	47851782	47831887	47926161	A	G	0.0439648	4.30261	2.84796	GNG5P5	29434	intergenic	0.177	6	7	0	0	0	1.688e-05	0.0577971	0.0134	0.0044	0.00326071	0.00114491	NOVEL	NOVEL
39	13	rs9569817	58673091	58254773	58716228	C	A	0.0160446	-4.3128	3.45028	RNA5SP30	107492	intergenic	0.607	6	9	0	0	0	1.612e-05	-0.0762981	0.0177	0.00056	0.00522271	0.00151434	NOVEL	NA
40	13	rs72635674	93930671	93922006	93969630	T	C	0.0202824	-4.81582	-2.34553	GPC6	0	intronic	0.32	7	5	1	0	0	1.466e-06	-0.0798011	0.0166	0.019	-0.00327484	0.00140143	NOVEL	NOVEL
41	15	rs12917302	98310136	98260478	98345558	T	C	0.0119792	-4.31528	-4.04645	LINC00923	0	intronic	2.528	6	5	1	0	0	1.594e-05	-0.062301	0.0144	5.2e-05	-0.00495372	0.00122359	NOVEL	NOVEL
42	16	rs13335427	58954668	58906888	58958432	T	C	0.0307381	4.62165	2.48377	GEMIN8P2	143200	ncRNA_intronic	0.013	6	9	0	0	0	3.807e-06	0.0684994	0.0148	0.013	0.00303521	0.00122779	NOVEL	NOVEL
43	17	rs12938531	8125541	8054860	8219478	A	G	0.00239737	-5.10951	-2.88614	LINC00324	0	ncRNA_intronic	6.286	4	1	1	1	1	3.23e-07	-0.0701972	0.0137	0.0039	-0.003307	0.00114714	NOVEL	NOVEL
44	18	rs77540208	53093367	52945785	53124751	T	C	0.0229039	4.10093	5.69973	TCF4	0	intronic	0.071	5	5	1	0	0	4.115e-05	0.058401	0.0142	1.2e-08	0.00686204	0.00120425	NOVEL	NA
45	18	rs9963279	68811663	68764663	68811663	G	A	0.0451729	-4.51516	2.43238	RP11-510D19.1	375534	intergenic	0.003	7	9	0	0	0	6.327e-06	-0.257205	0.057	0.015	0.0110016	0.00450828	NOVEL	NOVEL
46	20	rs28528905	37359243	37346441	37359378	G	A	0.0425529	5.00597	-1.34076	SLC32A1	1227	intergenic	10.39	2b	5	1	0	1	5.558e-07	0.0947009	0.0189	0.18	-0.00210809	0.0015875	NOVEL	NOVEL
47	20	rs3848715	44564682	44533106	44609007	G	A	0.0245947	-4.07452	-3.6727	PCIF1	0	intronic	2.744	1b	1	1	1	1	4.611e-05	-0.0548047	0.0134	0.00024	-0.00420687	0.00114676	NOVEL	NOVEL
48	22	rs9613918	29854169	29821124	29866456	T	C	0.0371633	-4.58284	2.43238	RFPL1S	0	ncRNA_intronic	1.516	2b	5	0	0	0	4.587e-06	-0.0643999	0.0141	0.015	0.00289169	0.00118848	NOVEL	NOVEL

## Sheet: 5
Supplementary Table 5. Distinct genomic loci associated with AN at condFDR < 0.05 given association with NEUR. ANNOVAR= functional depletion score, which predict how deleterious the SNP effect is on protein structure/function (higher scores indicate more deleterious); RegulomeDB scores predict likelihood of regulatory functionality (lower scores indicate higher likelihood); minChrState = minimum …
locusnum	CHR	LEAD_SNP	LEAD_BP	MinBP	MaxBP	A1	A2	FDR	Z_in_AN	Z_in_NEUR	nearestGene	dist	func	CADD	RDB	minChrState	posMapFilt	eqtlMapFilt	ciMapFilt	PVA_in_AN	BETA_in_AN	SEL_in_AN	PVA_in_NEUR	BETA_in_NEUR	SE_in_NEUR	Is_in_AN	Is_in_NEUR
1	1	rs4751	1686040	1658343	1873699	G	T	0.0425611	-4.86303	-1.8014	NADK	0	exonic	0.159	NA	4	1	1	0	1.156e-06	-0.0820021	0.0169	0.07164	-0.00413	0.002293	NOVEL	NA
2	1	rs1354060	66511404	66392405	66552709	A	G	0.0170334	-4.32722	-3.5225	PDE4B:RP11-397C12.1	00:00:00	ncRNA_intronic	0.819	7	5	1	0	0	1.51e-05	-0.0586042	0.0135	0.0004275	-0.008046	0.002284	NOVEL	NOVEL
3	1	rs720090	97265692	97036113	97450458	G	A	0.0024887	-4.78011	3.73169	PTBP2	0	intronic	2.255	6	4	1	0	0	1.752e-06	-0.125302	0.0262	0.0001902	0.01595	0.004274	NA	NA
4	1	rs10754051	193133527	193010419	193190460	T	C	0.0412467	-5.25182	-0.591926	CDC73	0	intronic	7.885	7	4	1	1	0	1.506e-07	-0.0727965	0.0139	0.5539	-0.001362	0.002302	NOVEL	NOVEL
5	1	rs2821359	200004523	199985368	200010928	T	C	0.0388602	-5.08098	1.27277	NR5A2	0	intronic	6.477	4	1	1	0	0	3.755e-07	-0.0820021	0.0161	0.2031	0.003472	0.002728	NOVEL	NOVEL
6	2	rs41476545	23239369	23234798	23262942	T	C	0.0158387	4.53221	3.18192	RN7SKP27	154612	intergenic	5.88	NA	5	0	0	0	5.837e-06	0.0853976	0.0188	0.001463	0.009458	0.002972	NOVEL	NA
7	2	rs2287348	54039813	53881415	54326125	C	T	0.00480313	-5.82772	-0.0727564	GPR75-ASB3:ASB3:ERLEC1	00:00:00	intronic	2.64	5	4	1	1	0	5.619e-09	-0.104405	0.0179	0.942	-0.0002272	0.003124	NA	NA
8	2	rs4430884	144225629	144144663	144272138	A	C	0.0173155	-4.18299	-4.10025	ARHGAP15	0	ncRNA_intronic	14.2	7	5	1	0	0	2.877e-05	-0.0674013	0.0161	4.127e-05	-0.01097	0.002676	NOVEL	NA
9	2	rs12616573	176458920	176429275	176539338	A	G	0.00824616	-4.60686	3.43089	EXTL2P1	248694	intergenic	0.673	4	1	0	1	0	4.088e-06	-0.0680968	0.0148	0.0006016	0.008847	0.002578	NOVEL	NOVEL
10	2	rs55848933	195909139	195876763	195953899	A	C	0.0288535	-3.98772	-4.19866	AC006196.1	282979	intergenic	3.418	4	7	0	0	0	6.671e-05	-0.0780048	0.0196	2.685e-05	-0.01306	0.003111	NOVEL	NOVEL
11	3	rs217049	12060917	12029179	12230704	C	T	0.032629	3.93592	4.08509	SYN2	0	ncRNA_intronic	0.627	NA	5	0	1	0	8.288e-05	0.0694981	0.0177	4.406e-05	0.0123	0.00301	NOVEL	NA
12	3	rs6789500	20764696	20762490	20765319	T	C	0.0121333	5.15384	1.98316	RNU6-815P	215447	intergenic	7.406	6	9	0	0	0	2.552e-07	0.0908	0.0176	0.04735	0.005313	0.002679	NOVEL	NOVEL
13	3	rs73080977	50189531	48300348	50552866	G	T	4.16978e-06	-7.09304	-1.29188	RP11-493K19.3	0	ncRNA_intronic	5.977	5	2	1	1	1	1.312e-12	-0.174806	0.0246	0.1964	-0.005223	0.004043	NA	NA
14	3	rs9847154	70994006	70991842	71045311	T	C	0.00998039	-5.55684	0.778796	FOXP1	9837	intergenic	3.209	6	5	1	0	0	2.747e-08	-0.079303	0.0143	0.4361	0.001781	0.002287	NA	NOVEL
15	3	rs13318351	81441511	81429555	81512525	G	T	0.0446922	-4.50882	-2.53828	GBE1	97338	intergenic	0.136	7	5	0	0	0	6.519e-06	-0.0798986	0.0177	0.01114	-0.007293	0.002873	NOVEL	NA
16	3	rs7619675	94593959	94260037	94719271	A	C	0.0285582	5.44348	0.0834421	WDR82P1	61970	intergenic	1.773	5	8	0	0	0	5.225e-08	0.0745971	0.0137	0.9335	0.0001907	0.002286	NA	NOVEL
17	3	rs17652825	116120592	116007955	116132275	T	C	0.0116275	-4.56546	-3.30712	LSAMP	0	intronic	3.755	7	5	1	0	0	4.984e-06	-0.163296	0.0358	0.0009426	-0.01994	0.00603	NOVEL	NA
18	4	rs13125932	58150175	58146234	58242888	C	T	0.0025208	-5.4232	-2.25633	RPS26P24	68989	intergenic	0.948	7	5	0	0	0	5.854e-08	-0.0724954	0.0134	0.02405	-0.005113	0.002266	NOVEL	NOVEL
19	5	rs10942086	25085659	25069825	25299970	T	G	0.0107379	-5.48156	-1.03772	RP11-730N24.1	244966	intergenic	2.288	6	9	0	0	0	4.216e-08	-0.0741957	0.0135	0.2994	-0.002375	0.002289	NA	NOVEL
20	5	rs6452772	87401353	87104357	87509260	T	C	0.0167198	-4.19564	-4.51462	TMEM161B	84096	intergenic	0.943	6	9	0	0	0	2.721e-05	-0.0740987	0.0177	6.343e-06	-0.01338	0.002963	NOVEL	NA
21	5	rs323509	104082179	103783801	104082179	A	C	0.0223468	-4.08918	4.07568	RP11-6N13.1	0	ncRNA_intronic	4.954	NA	9	0	0	0	4.329e-05	-0.0598986	0.0146	4.588e-05	0.009871	0.002422	NOVEL	NA
22	5	rs139346310	164467577	164465359	164628849	G	A	0.0371757	-3.87897	-4.04466	CTC-340A15.2	0	ncRNA_intronic	0.536	6	15	0	0	0	0.0001049	-0.0781994	0.0202	5.24e-05	-0.0134	0.003312	NOVEL	NA
23	6	rs532086	31881309	29970960	32963948	T	C	0.00329125	4.68271	4.8416	C2	0	intronic	7.045	NA	5	1	1	0	2.831e-06	0.0899961	0.0192	1.288e-06	0.01513	0.003124	NOVEL	NA
24	7	rs7801611	88397641	88311428	88449152	A	C	0.0207132	-4.11768	-4.67219	ZNF804B	0	intronic	7.143	7	5	1	0	0	3.827e-05	-0.0586996	0.0143	2.98e-06	-0.01147	0.002456	NOVEL	NOVEL
25	7	rs2188244	103657436	103646910	103670714	C	A	0.017423	-4.97765	-2.18281	RELN	27472	intergenic	9.816	NA	14	0	0	0	6.436e-07	-0.0682039	0.0137	0.02905	-0.00496	0.002272	NOVEL	NOVEL
26	7	rs10215367	132945754	132945754	133618986	C	T	0.0172128	4.37832	3.41948	EXOC4	0	intronic	1.81	6	5	1	1	0	1.196e-05	0.061603	0.0141	0.0006274	0.008023	0.002346	NOVEL	NOVEL
27	8	rs4260895	10126348	10126348	10180328	C	A	0.0206647	-4.11853	4.10945	MSRA	0	intronic	0.904	7	5	1	0	1	3.813e-05	-0.0638028	0.0155	3.966e-05	0.01134	0.00276	NOVEL	NA
28	8	rs7834854	65595251	65586705	65660906	G	A	0.0347204	-4.14393	-3.35736	CYP7B1	0	intronic	0.113	6	5	1	1	0	3.414e-05	-0.0683966	0.0165	0.0007869	-0.008994	0.002679	NOVEL	NA
29	8	rs4909316	137022470	137022220	137090850	C	T	0.00860099	4.44665	3.72003	RNU1-35P	267731	intergenic	1.431	5	5	0	0	0	8.722e-06	0.061302	0.0138	0.0001992	0.008586	0.002308	NOVEL	NOVEL
30	8	rs4129585	143312933	143308772	143340566	A	C	0.00815978	4.42998	5.06025	TSNARE1	0	intronic	6.646	NA	5	1	1	0	9.424e-06	0.0592967	0.0134	4.187e-07	0.01153	0.002279	NOVEL	NA
31	10	rs725861	9063776	9040700	9074500	A	G	0.034494	5.03196	1.52363	RP11-428L9.1	107216	intergenic	4.318	7	5	0	0	0	4.855e-07	0.0881024	0.0175	0.1276	0.004454	0.002923	NOVEL	NA
32	10	rs4281434	76242772	75840430	76329361	A	G	0.00383178	5.08903	2.84386	ADK	0	intronic	1.717	7	4	1	1	0	3.599e-07	0.0779975	0.0153	0.004457	0.007375	0.002593	NOVEL	NA
33	10	rs11245450	126658075	126658075	126677239	G	A	0.018041	-4.46734	3.22087	ZRANB1	0	intronic	4.591	7	4	1	0	1	7.92e-06	-0.065499	0.0147	0.001278	0.007545	0.002342	NOVEL	NOVEL
34	10	rs2008387	131448764	131269756	131463943	G	A	0.000480616	-5.63754	-2.61297	MGMT	0	intronic	0.505	NA	4	1	1	0	1.725e-08	-0.0815029	0.0145	0.008976	-0.006289	0.002407	NA	NOVEL
35	11	rs900144	13294268	13230633	13345926	C	T	0.0088994	4.40354	6.5524	ARNTL	3930	intergenic	1.154	NA	5	1	0	0	1.065e-05	0.0598997	0.0136	5.662e-11	0.01498	0.002286	NOVEL	NA
36	11	rs10838709	47447346	47377283	47700168	C	T	0.0494961	-3.74681	-6.08959	PSMC3	0	intronic	7.759	1f	1	1	1	0	0.0001791	-0.0513986	0.0137	1.132e-09	-0.01416	0.002325	NOVEL	NA
37	11	rs641325	57681828	57369008	57756568	T	G	0.0218349	4.09813	5.88031	OR5AZ1P	2940	intergenic	3.921	NA	5	0	1	0	4.165e-05	0.0595982	0.0146	4.095e-09	0.01426	0.002425	NOVEL	NA
38	11	rs11214474	112938014	112807201	113062983	C	T	0.00460354	-4.59397	-3.88531	NCAM1	0	intronic	4.528	4	4	1	0	0	4.349e-06	-0.0777994	0.0169	0.0001022	-0.01141	0.002936	NOVEL	NA
39	11	rs10502199	115120615	114997216	115304803	C	T	1.15091e-06	-6.31509	-3.69568	CADM1	0	intronic	0.31	NA	5	1	0	0	2.7e-10	-0.1214	0.0192	0.0002193	-0.01218	0.003297	NA	NA
40	12	rs11169016	49833626	49736702	50160662	C	T	0.00715531	-4.63021	-3.46395	SPATS2	0	intronic	5.695	5	5	1	1	0	3.653e-06	-0.0785022	0.017	0.0005323	-0.01015	0.002931	NOVEL	NA
41	12	rs1405050	119443713	119435753	119446673	C	T	0.0125521	-4.44323	-3.49701	SRRM4	0	intronic	15.92	3a	5	1	0	0	8.862e-06	-0.0593997	0.0134	0.0004705	-0.007981	0.002282	NOVEL	NA
42	12	rs7300592	131503864	131463117	131515541	G	A	0.0218302	-4.68526	-2.67783	GPR133	0	intronic	1.785	4	4	1	0	1	2.796e-06	-0.0943986	0.0202	0.00741	-0.009031	0.003372	NOVEL	NOVEL
43	13	rs9534581	47851782	47831887	47926161	A	G	0.0240708	4.30261	3.33435	GNG5P5	29434	intergenic	0.177	6	7	0	0	0	1.688e-05	0.0577971	0.0134	0.000855	0.007565	0.002269	NOVEL	NOVEL
44	13	rs9538106	59120097	59104084	59164245	G	A	0.0239082	4.0626	3.90666	CTAGE16P	14936	intergenic	5.243	7	9	0	0	1	4.853e-05	0.0553022	0.0136	9.358e-05	0.008929	0.002286	NOVEL	NA
45	13	rs7320720	82837307	82586857	82937674	G	A	0.033582	3.92389	3.8276	GYG1P2	559958	intergenic	0.984	7	9	0	0	0	8.713e-05	0.0560022	0.0143	0.0001294	0.009039	0.002361	NOVEL	NOVEL
46	13	rs72635674	93930671	93922006	93969630	T	C	0.00416348	-4.81582	-3.38891	GPC6	0	intronic	0.32	7	5	1	0	0	1.466e-06	-0.0798011	0.0166	0.0007017	-0.009378	0.002767	NOVEL	NOVEL
47	15	rs16958871	47210014	47157196	47284042	T	C	0.0449434	-3.88483	-3.6111	RN7SKP101	197303	intergenic	3.49	7	9	0	0	0	0.0001024	-0.0594953	0.0153	0.0003049	-0.00935	0.002589	NOVEL	NA
48	15	rs17514846	91416550	91412850	91429042	C	A	0.04696	3.77207	4.40994	FURIN	0	intronic	10.53	4	1	1	1	0	0.0001619	0.0507977	0.0135	1.034e-05	0.01016	0.002304	NOVEL	NA
49	15	rs12372965	98297321	98259616	98338524	G	A	0.0341572	-3.91662	-4.30564	LINC00923	0	intronic	0.279	7	7	1	0	0	8.98e-05	-0.0562953	0.0144	1.665e-05	-0.01048	0.002434	NOVEL	NA
50	16	rs16942497	58922192	58904347	58947176	C	T	0.0454312	4.16278	3.12385	GEMIN8P2	110724	ncRNA_intronic	2.017	7	14	0	0	0	3.144e-05	0.0627964	0.0151	0.001785	0.007969	0.002551	NOVEL	NOVEL
51	17	rs9911389	2603170	2477695	2607560	C	T	0.027342	-4.00891	-4.37832	CLUH	0	intronic	0.017	5	4	1	1	0	6.1e-05	-0.0751978	0.0188	1.196e-05	-0.01121	0.00256	NOVEL	NA
52	17	rs8070063	8088612	8052363	8260870	G	T	0.000728708	-5.33166	-3.14781	C17orf59	3039	intergenic	2.143	5	1	1	1	1	9.732e-08	-0.0752948	0.0141	0.001645	-0.007213	0.002292	NOVEL	NA
53	18	rs893946	52982458	52945785	53085412	C	T	0.0228367	-4.0806	-4.80689	TCF4	0	intronic	1.223	7	1	1	0	1	4.492e-05	-0.0577986	0.0142	1.533e-06	-0.01154	0.002401	NOVEL	NA
54	18	rs9963279	68811663	68764663	68811663	G	A	0.00649327	-4.51516	3.74892	RP11-510D19.1	375534	intergenic	0.003	7	9	0	0	0	6.327e-06	-0.257205	0.057	0.0001776	0.03405	0.009083	NOVEL	NOVEL
55	22	rs174723	29847326	29824523	29866456	A	G	0.0155221	5.14431	1.83436	RFPL1S	0	ncRNA_intronic	5.085	6	5	1	1	0	2.685e-07	0.0717996	0.014	0.0666	0.004198	0.002289	NOVEL	NOVEL

## Sheet: 6
Supplementary Table 6. Distinct genomic loci associated with Anorexia nervosa at condFDR<0.05 given association with INT. ANNOVAR = functional depletion score, which predict how deleterious the SNP effect is on protein structure/function (higher scores indicate more deleterious); RegulomeDB scores predict likelihood of regulatory functionality (lower scores indicate higher likelihood); minChrStat…
locusnum		CHR	LEAD_SNP	LEAD_BP	MinBP	MaxBP	A1	A2	FDR_1	Z_in_AN	Z_in_INT	nearestGene	dist	func	CADD	RDB	minChrState	posMapFilt	eqtlMapFilt	ciMapFilt	PVAL_in_AN	BETA_in_AN	SE_in_AN	PVAL_in_INT	Is_in_AN	Is_in_INT
1		1	rs4751	1686040	1658343	1873699	G	T	0.0481269	-4.86303	-1.6027	NADK	0	exonic	0.159	NA	4	1	1	0	1.156e-06	-0.0820021	0.0169	0.109	NOVEL	NOVEL
2		1	rs1350645	72166615	72113494	72225248	T	C	0.0270891	3.94077	3.8276	NEGR1	0	intronic	0.95	NA	5	1	0	0	8.122e-05	0.0537019	0.0136	0.0001294	NOVEL	NA
3		1	rs1157072	72634912	72634912	73187836	A	G	0.026402	-3.92334	-4.82629	NEGR1	0	intronic	3.485	6	5	1	0	0	8.733e-05	-0.152406	0.0388	1.391e-06	NOVEL	NA
4		1	rs10747478	96901455	96883812	97063163	T	G	0.0161993	5.53384	0.307188	EEF1A1P11	11030	intergenic	2.945	7	9	0	1	0	3.133e-08	0.075701	0.0137	0.7587	NA	NOVEL
5		1	rs10921327	193190460	192971539	193406261	G	A	0.00526835	-5.19511	-2.42615	CDC73	0	intronic	0.761	7	4	1	1	0	2.046e-07	-0.0707015	0.0136	0.01526	NOVEL	NOVEL
6		1	rs2821365	200010928	199985368	200016146	A	G	0.0113245	-4.99261	2.42782	NR5A2	0	intronic	9.7	4	1	1	0	0	5.957e-07	-0.0821975	0.0165	0.01519	NOVEL	NOVEL
7		2	rs10210181	41644827	41538744	41791788	G	A	0.0475874	3.66911	5.46386	HNRNPA1P57	260131	intergenic	0.78	5	7	0	0	0	0.0002434	0.0511018	0.0139	4.659e-08	NOVEL	NA
8		2	rs2287348	54039813	53881415	54165772	C	T	0.00389034	-5.82772	0.335166	GPR75-ASB3:ASB3:ERLEC1	00:00:00	intronic	2.64	5	4	1	1	0	5.619e-09	-0.104405	0.0179	0.7375	NA	NOVEL
9		2	rs11689201	100820431	100805996	100871361	A	G	0.033557	-3.82176	-6.94461	LINC01104	4284	intergenic	11.49	5	5	0	1	0	0.0001325	-0.052199	0.0136	3.795e-12	NOVEL	NA
10		2	rs6727288	144272138	144146675	144272229	T	C	0.0133223	-4.19332	4.63508	ARHGAP15	0	ncRNA_intronic	2.97	4	4	1	0	1	2.749e-05	-0.0566973	0.0135	3.568e-06	NOVEL	NA
11		2	rs4595931	176497353	176216868	176539491	G	T	0.0281714	4.10829	-3.52757	EXTL2P1	210261	intergenic	1.284	7	5	0	1	0	3.986e-05	0.0716972	0.0174	0.0004194	NOVEL	NOVEL
12		2	rs72887965	184845796	184785235	184867088	A	G	0.0416908	4.89858	1.64388	CACYBPP2	372948	intergenic	14.01	6	9	0	0	0	9.653e-07	0.213303	0.0435	0.1002	NOVEL	NOVEL
13		2	rs12693396	185719174	185542928	185782190	C	T	0.0101048	-4.81677	-2.90581	ZNF804A	0	intronic	0.992	7	9	1	0	0	1.459e-06	-0.0762009	0.0158	0.003663	NOVEL	NOVEL
14		3	rs9863605	24026423	23961762	24079795	T	C	0.0174852	4.08897	7.29771	NR1D2	4313	intergenic	0.152	1f	5	1	0	0	4.333e-05	0.061697	0.0151	2.927e-13	NOVEL	NA
15		3	rs7630377	41230654	41198050	41308348	T	C	0.00497228	-4.53472	4.68013	CTNNB1	5673	intergenic	2.259	7	5	1	1	0	5.768e-06	-0.0608972	0.0134	2.867e-06	NOVEL	NA
16		3	rs9862483	49195441	48300348	51606431	G	A	3.75722e-08	-7.16116	-6.73681	CCDC71	4526	ncRNA_intronic	1.762	4	5	1	1	0	8e-13	-0.148999	0.0208	1.619e-11	NA	NA
17		3	rs9847154	70994006	70602254	71065947	T	C	6.13012e-05	-5.55684	4.336	FOXP1	9837	intergenic	3.209	6	5	1	0	0	2.747e-08	-0.079303	0.0143	1.451e-05	NA	NA
18		3	rs112743340	71559214	71481192	71628286	C	A	0.0414398	3.73116	-4.60088	FOXP1	0	intronic	1.064	6	5	1	0	0	0.0001906	0.0551982	0.0148	4.207e-06	NOVEL	NA
19		3	rs77513792	81983141	81675255	82015839	C	T	0.0207394	-4.45675	3.15174	GBE1	171828	intergenic	19.76	6	5	0	0	0	8.321e-06	-0.0808956	0.0182	0.001623	NOVEL	NOVEL
20		3	rs1915304	89704393	89419645	90497467	C	T	0.000528909	5.11472	5.44097	EPHA3	173108	intergenic	2.796	6	9	0	0	0	3.142e-07	0.0947009	0.0185	5.299e-08	NOVEL	NA
21		3	rs4629334	94581146	94125347	95047398	G	A	0.000198395	5.3334	3.85149	WDR82P1	74783	intergenic	1.215	7	8	0	0	0	9.639e-08	0.0768962	0.0144	0.0001174	NA	NOVEL
22		3	rs1543064	141756541	141659512	141859302	C	T	0.0120745	4.23086	4.80046	TFDP2	0	intronic	2.816	5	5	1	0	0	2.328e-05	0.0712969	0.0168	1.583e-06	NOVEL	NA
23		4	rs13125932	58150175	58146234	58245202	C	T	0.00529685	-5.4232	-1.79071	RPS26P24	68989	intergenic	0.948	7	5	0	0	0	5.854e-08	-0.0724954	0.0134	0.07334	NOVEL	NOVEL
24		5	rs113767653	2893298	2892699	2906226	C	T	0.0471352	-3.7258	-3.78518	C5orf38	137789	intergenic	0.002	6	5	0	0	0	0.0001947	-0.0780048	0.0209	0.0001536	NOVEL	NOVEL
25		5	rs11742952	25128890	24961879	25299970	C	T	0.00140249	-5.04526	-3.53628	RP11-730N24.1	288197	ncRNA_intronic	3.049	4	7	0	0	0	4.529e-07	-0.0680968	0.0135	0.0004058	NA	NOVEL
26		5	rs179809	176865329	176847499	176909800	T	G	0.0493701	3.6523	6.48982	GRK6	0	intronic	0.205	NA	4	1	0	1	0.0002599	0.0530003	0.0145	8.594e-11	NOVEL	NA
27		6	rs447430	14916232	14863349	14918945	A	G	0.035701	3.82684	-3.82195	RN7SL332P	196966	intergenic	1.815	NA	5	0	0	1	0.0001298	0.0621012	0.0162	0.0001324	NOVEL	NA
28		6	rs885912	30174633	29659255	31327660	C	A	0.00249433	4.73551	-4.32577	TRIM26	0	intronic	4.901	NA	1	1	1	0	2.185e-06	0.0813035	0.0172	1.52e-05	NOVEL	NA
29		6	rs9375188	98555272	98459501	98781196	C	T	0.0118951	-4.23623	-11.4391	RP11-436D23.1	0	ncRNA_intronic	1.721	6	5	0	0	0	2.273e-05	-0.0566021	0.0134	2.665e-30	NOVEL	NA
30		7	rs35713809	38747996	38736806	38885242	T	C	0.0472277	-3.67249	4.51908	VPS41	14566	intergenic	1.691	7	7	0	0	0	0.0002402	-0.0834033	0.0227	6.211e-06	NOVEL	NOVEL
31		7	rs2188244	103657436	103646910	103670714	C	A	0.0375512	-4.97765	1.53453	RELN	27472	intergenic	9.816	NA	14	0	0	0	6.436e-07	-0.0682039	0.0137	0.1249	NOVEL	NOVEL
32		7	rs34839279	109944809	109928395	110009145	G	A	0.0431603	3.87369	3.60396	AC003088.1	127486	intergenic	0.322	7	9	0	0	0	0.0001072	0.0636975	0.0164	0.0003134	NOVEL	NOVEL
33		7	rs10262862	132956034	132907525	133702097	C	T	0.00674669	4.43681	-6.56737	EXOC4	0	intronic	6.775	5	5	1	1	0	9.13e-06	0.0624019	0.0141	5.121e-11	NOVEL	NA
34		8	rs6996150	137026071	137022220	137090850	T	C	0.00721271	4.41374	-4.01218	RNU1-35P	271332	intergenic	5.704	5	5	0	0	0	1.016e-05	0.0605023	0.0137	6.016e-05	NOVEL	NOVEL
35		8	rs4129585	143312933	143308772	143340566	A	C	0.00688201	4.42998	-6.1204	TSNARE1	0	intronic	6.646	NA	5	1	1	0	9.424e-06	0.0592967	0.0134	9.334e-10	NOVEL	NA
36		9	rs875522	103044452	102697505	103044452	C	A	0.0462368	-3.68179	4.61808	INVS	0	intronic	11.36	NA	2	1	1	0	0.0002316	-0.0562953	0.0153	3.873e-06	NOVEL	NOVEL
37		9	rs17580614	122394119	122394119	122394119	A	G	0.00413619	-4.59115	-4.63439	BRINP1	262373	intergenic	4.021	6	9	0	0	0	4.408e-06	-0.0855034	0.0186	3.58e-06	NOVEL	NOVEL
38		10	rs1444787	9063530	9040700	9074500	G	A	0.0365397	4.96839	1.58573	RP11-428L9.1	106970	intergenic	0.33	7	5	0	0	0	6.751e-07	0.0869022	0.0175	0.1128	NOVEL	NOVEL
39		10	rs7912297	75861664	75840430	76309882	C	A	0.0426915	5.06523	1.16086	VCL	0	intronic	2.104	5	4	1	1	1	4.079e-07	0.076498	0.0151	0.2457	NOVEL	NOVEL
40		10	rs2008387	131448764	131273592	131463943	G	A	0.00361958	-5.63754	-1.3423	MGMT	0	intronic	0.505	NA	4	1	1	0	1.725e-08	-0.0815029	0.0145	0.1795	NA	NOVEL
41		11	rs641325	57681828	57369008	57896733	T	G	0.0170878	4.09813	-3.97929	OR5AZ1P	2940	intergenic	3.921	NA	5	0	1	0	4.165e-05	0.0595982	0.0146	6.912e-05	NOVEL	NA
42		11	rs570333	78975286	78975286	78999694	C	T	0.0255177	-4.68366	2.55529	TENM4	0	intronic	0.365	NA	5	1	0	0	2.818e-06	-0.065104	0.0139	0.01061	NOVEL	NOVEL
43		11	rs680109	105750709	105735093	105877624	C	A	0.00795885	-4.59263	-3.5013	GRIA4	0	intronic	6.979	6	5	1	1	0	4.377e-06	-0.063302	0.0138	0.000463	NOVEL	NA
44		11	rs750350	112885342	112807201	113062983	G	T	0.0017699	-5.33755	2.71403	NCAM1	0	intronic	6.245	NA	5	1	0	0	9.421e-08	-0.110898	0.0208	0.006647	NOVEL	NA
45		11	rs72994087	115134635	114997216	115304803	A	C	0.000296484	-6.25052	-0.659305	CADM1	0	intronic	9.443	7	1	1	0	0	4.091e-10	-0.129995	0.0208	0.5097	NA	NOVEL
46		12	rs1013962	4494954	4490845	4505826	C	T	0.0364803	-4.75989	2.10215	FGF23	6059	intergenic	0.515	NA	5	1	0	1	1.937e-06	-0.073399	0.0154	0.03554	NOVEL	NOVEL
47		12	rs12826213	24116781	24115965	24147085	C	T	0.0179293	4.98457	2.12508	SOX5	12814	intergenic	1.241	6	5	0	0	0	6.21e-07	0.0689009	0.0138	0.03358	NOVEL	NOVEL
48		12	rs705696	56480648	56368708	56482180	G	A	0.00600559	-4.47431	-4.57882	ERBB3	0	intronic	0.669	NA	4	1	1	1	7.666e-06	-0.0640053	0.0143	4.676e-06	NOVEL	NOVEL
49		12	rs11615526	62216026	62010820	62216026	G	A	0.0311522	5.25048	-0.863432	FAM19A2	0	intronic	2.478	6	7	1	0	0	1.517e-07	0.0902976	0.0172	0.3879	NOVEL	NOVEL
50		12	rs10861879	108609634	108594043	108629780	G	A	0.0472896	-3.916	-3.46654	WSCD2	0	intronic	0.243	5	5	1	0	0	9.003e-05	-0.058795	0.015	0.0005272	NOVEL	NOVEL
51		13	rs67854953	63541080	63406228	63764838	C	T	0.0272695	-4.42253	3.02565	LINC00376	216153	intergenic	2.509	6	9	0	0	0	9.755e-06	-0.094003	0.0213	0.002481	NOVEL	NOVEL
52		13	rs72635674	93930671	93922006	93969630	T	C	0.0110151	-4.81582	2.85145	GPC6	0	intronic	0.32	7	5	1	0	0	1.466e-06	-0.0798011	0.0166	0.004352	NOVEL	NOVEL
53		14	rs2224267	29753035	29710453	29834740	G	A	0.0348772	3.80606	4.29678	RNU11-5P	192954	ncRNA_intronic	0.111	7	9	0	0	0	0.0001412	0.147402	0.0387	1.733e-05	NOVEL	NOVEL
54		14	rs112502176	90138742	90138742	90138742	G	T	0.0326009	-4.75617	-2.20293	RP11-944C7.1	29726	ncRNA_intronic	2.403	6	1	0	0	0	1.973e-06	-0.0811992	0.0171	0.0276	NOVEL	NOVEL
55		16	rs350281	12231739	12181183	12246777	G	T	0.0271254	3.91217	5.70787	SNX29	0	intronic	7.664	NA	4	1	0	0	9.147e-05	0.061001	0.0156	1.144e-08	NOVEL	NA
56		17	rs8070063	8088612	8036564	8195475	G	T	0.00184985	-5.33166	2.70429	C17orf59	3039	intergenic	2.143	5	1	1	1	1	9.732e-08	-0.0752948	0.0141	0.006845	NOVEL	NOVEL
57		17	rs72833099	55661383	55655932	55675058	G	T	0.0398896	3.80658	3.77501	MSI2	0	intronic	6.294	2b	4	1	0	1	0.0001409	0.0801042	0.021	0.00016	NOVEL	NOVEL
58		20	rs6065917	44688544	44617847	44772480	A	G	0.0289743	3.90292	-3.8447	SLC12A5	0	UTR3	20.8	4	4	1	0	1	9.504e-05	0.103702	0.0266	0.0001207	NOVEL	NOVEL
59		21	rs394608	46581798	46564154	46646005	T	C	0.0293229	4.01991	3.64117	ADARB1	0	intronic	0.868	5	4	1	1	0	5.822e-05	0.0558982	0.0139	0.0002714	NOVEL	NA
60		22	rs174723	29847326	29824523	29866456	A	G	0.0432278	5.14431	0.890123	RFPL1S	0	ncRNA_intronic	5.085	6	5	1	1	0	2.685e-07	0.0717996	0.014	0.3734	NOVEL	NOVEL

## Sheet: 7
Supplementary Table 7. Distinct genomic loci associated with both AN and SCZ at conjFDR < 0.05. The most strongly associated lead SNPs in independent genomic loci are shown after merging regions < 250 KB apart into a single locus. ANNOVAR = functional variant classification based on position in or outside of a gene; CADD = Combined Annotation-Dependent depletion score, which predict how deleterio…
locusnum	CHR	LEAD_SNP	LEAD_BP	MinBP	MaxBP	A1	A2	FDR	Z_in_AN	Z_in_SCZ	nearestGene	dist	func	CADD	RDB	minChrState	posMapFilt	eqtlMapFilt	ciMapFilt	PVAL_in_AN	BETA_in_AN	SE_in_AN	PVAL_in_SCZ	OR_in_SCZ	SE_in_SCZ	Is_in_AN	Is_in_SCZ	In_conj_AN_BIP	In_conj_AN_MD
1	1	rs1354060	66511404	66392405	66552709	A	G	0.0195444	-4.32722	-4.27054	PDE4B:RP11-397C12.1	00:00:00	ncRNA_intronic	0.819	7	5	1	0	1	1.51e-05	-0.0586042	0.0135	1.95e-05	0.96013	0.0095271	NOVEL	NA	NA	1:66389097:66553259
2	1	rs12049457	72171477	72109688	72235421	A	G	0.0312966	4.15268	3.9624	NEGR1	0	intronic	1.756	5	2	1	0	0	3.286e-05	0.0577027	0.0139	7.42e-05	1.0405	0.010018	NOVEL	NA	NA	NA
3	1	rs78064657	97088887	97061302	97265692	G	A	0.0236486	-4.41225	-4.0249	NDUFS5P2	38596	intergenic	0.073	7	9	0	0	0	1.023e-05	-0.114502	0.0259	5.7e-05	0.92771	0.018642	NA	NA	NA	NA
4	2	rs11895866	77716176	77691529	77745255	A	C	0.0393214	-4.05353	-3.86301	LRRTM4	0	intronic	10.97	6	5	1	0	0	5.045e-05	-0.0628014	0.0155	0.000112	0.95742	0.011266	NOVEL	NOVEL	NA	NA
5	2	rs12987931	172900948	172530036	172922663	C	T	0.0347944	4.44893	3.83611	METAP1D	0	intronic	2.082	6	5	1	1	0	8.63e-06	0.0624019	0.014	0.000125	1.0387	0.0098965	NOVEL	NA	NA	NA
6	2	rs1523919	225403615	225334070	225467840	G	A	0.0452834	-3.98613	4.52569	CUL3	0	intronic	1.751	4	4	1	1	0	6.716e-05	-0.0584981	0.0147	6.02e-06	1.0478	0.010322	NOVEL	NA	NA	NA
7	3	rs7621233	94839764	94511033	95059123	T	G	0.0204754	-4.42884	-4.09454	LINC00879	0	ncRNA_intronic	4.229	5	7	0	0	0	9.474e-06	-0.0594953	0.0134	4.23e-05	0.96181	0.0095085	NA	NOVEL	NA	NA
8	6	rs532086	31881309	30321057	32963948	T	C	0.0055927	4.68271	11.4482	C2	0	intronic	7.045	NA	5	1	1	0	2.831e-06	0.0899961	0.0192	2.4e-30	1.1722	0.01388	NOVEL	NA	6:28240991:32333827	6:28041667:32333827
9	6	rs9375188	98555272	98547979	98591622	C	T	0.0252481	-4.23623	-4.14895	RP11-436D23.1	0	ncRNA_intronic	1.721	6	5	0	0	0	2.273e-05	-0.0566021	0.0134	3.34e-05	0.96154	0.0094532	NOVEL	NA	6:98547979:98693636	NA
10	7	rs13233308	87244960	87220334	87564497	C	T	0.0483621	3.9525	5.10205	ABCB1	0	intronic	2.551	7	14	1	0	0	7.734e-05	0.052896	0.0134	3.36e-07	1.0504	0.009637	NOVEL	NA	NA	NA
11	8	rs2975647	10136381	10126348	10209623	A	G	0.0387197	-4.06044	-3.80641	MSRA	0	intronic	8.65	NA	5	1	0	0	4.898e-05	-0.0630037	0.0155	0.000141	0.95943	0.010877	NOVEL	NA	NA	NA
12	8	rs2395827	52786700	52573769	52870877	C	T	0.0244953	4.24705	4.14086	PCMTD1	0	intronic	3.929	7	5	1	1	0	2.166e-05	0.0608034	0.0143	3.46e-05	1.0424	0.010027	NOVEL	NA	NA	NA
13	8	rs4129585	143312933	143308772	143340566	A	C	0.0141654	4.42998	8.58279	TSNARE1	0	intronic	6.646	NA	5	1	1	0	9.424e-06	0.0592967	0.0134	9.26e-18	1.0855	0.0095633	NOVEL	NA	NA	NA
14	9	rs11795350	23678879	23653502	23678879	A	G	0.0268859	4.21282	5.03655	ELAVL2	11222	intergenic	2.079	7	4	0	0	0	2.522e-05	0.1308	0.0311	4.74e-07	1.1161	0.02181	NOVEL	NOVEL	NA	NA
15	9	rs7857990	26886393	26802063	27113579	C	T	0.0450475	-4.20637	-3.70667	CAAP1	0	intronic	2.507	5	4	1	1	0	2.595e-05	-0.1655	0.0393	0.00021	0.917	0.023375	NOVEL	NOVEL	NA	NA
16	11	rs641325	57681828	57421457	57681828	T	G	0.0356068	4.09813	5.86505	OR5AZ1P	2940	intergenic	3.921	NA	5	0	1	0	4.165e-05	0.0595982	0.0146	4.49e-09	1.0614	0.010152	NOVEL	NA	NA	11:57421457:57681828
17	11	rs12574893	112917111	112914680	113034787	C	T	0.016299	-4.46981	-4.20334	NCAM1	0	intronic	2.215	6	4	1	0	0	7.829e-06	-0.074896	0.0168	2.63e-05	0.95183	0.011745	NOVEL	NA	11:112826311:113062983	NA
18	12	rs7314161	24107433	24103350	24139758	A	G	0.0234208	4.264	4.72334	SOX5	3466	intergenic	13.43	3a	5	1	0	0	2.008e-05	0.0650009	0.0152	2.32e-06	1.0518	0.01069	NOVEL	NA	NA	NA
19	13	rs7492039	59116552	59104084	59164245	G	T	0.0414669	4.02881	3.86084	CTAGE16P	11391	intergenic	4.575	7	9	0	0	0	5.606e-05	0.0548006	0.0136	0.000113	1.0379	0.009637	NOVEL	NA	NA	NA
20	18	rs17798932	23054370	23013487	23174843	G	A	0.0219796	-4.28663	-4.094	ZNF521	122215	intergenic	0.289	7	9	0	0	0	1.814e-05	-0.0593997	0.0139	4.24e-05	0.96073	0.0097861	NOVEL	NA	NA	NA

## Sheet: 8
Supplementary Table 8. Distinct genomic loci associated with both AN and BIP at conjFDR < 0.05. The most strongly associated lead SNPs in independent genomic loci are shown after merging regions < 250 KB apart into a single locus. ANNOVAR = functional variant classification based on position in or outside of a gene; CADD = Combined Annotation-Dependent depletion score, which predict how deleterio…
locusnum	CHR	LEAD_SNP	LEAD_BP	MinBP	MaxBP	A1	A2	FDR	Z_in_AN	Z_in_BIP	nearestGene	dist	func	CADD	RDB	minChrState	posMapFilt	eqtlMapFilt	ciMapFilt	PVAL_in_AN	BETA_in_AN	SE_in_AN	PVAL_in_BIP	OR_in_BIP	SE_in_BIP	Is_in_AN	Is_in_BIP	In_conj_AN_SCZ	In_conj_AN_MD
1	2	rs12621794	23241596	23234798	23262942	C	A	0.0349545	4.4639	3.87346	RN7SKP27	156839	ncRNA_intronic	1.191	7	5	0	0	0	8.048e-06	0.0843963	0.0189	0.0001073	1.04938	0.0124	NOVEL	NOVEL	NA	NA
2	3	rs217049	12060917	12029179	12230704	C	T	0.0377875	3.93592	3.88914	SYN2	0	ncRNA_intronic	0.627	NA	5	0	1	0	8.288e-05	0.0694981	0.0177	0.0001006	1.04917	0.0124	NOVEL	NOVEL	NA	NA
3	4	rs6846846	147289769	147216084	147401899	T	C	0.0415399	-3.90343	4.18713	SLC10A7	0	intronic	1.193	5	1	1	0	0	9.484e-05	-0.0740987	0.019	2.825e-05	1.05707	0.0133	NOVEL	NA	NA	NA
4	5	rs323509	104082179	103783801	104082179	A	C	0.0235869	-4.08918	4.893	RP11-6N13.1	0	ncRNA_intronic	4.954	NA	9	0	0	0	4.329e-05	-0.0598986	0.0146	9.931e-07	1.05243	0.0105	NOVEL	NA	NA	5:103684787:104082179
5	6	rs3132604	30741226	28240991	32333827	C	T	0.00185314	4.78522	5.18441	HCG20	0	ncRNA_intronic	6.301	NA	5	0	1	1	1.708e-06	0.0861043	0.018	2.167e-07	1.06833	0.0128	NOVEL	NA	6:30321057:32963948	6:28041667:32333827
6	6	rs9375188	98555272	98547979	98693636	C	T	0.0144146	-4.23623	-7.50334	RP11-436D23.1	0	ncRNA_intronic	1.721	6	5	0	0	0	2.273e-05	-0.0566021	0.0134	6.221e-14	0.93258	0.0093	NOVEL	NA	6:98547979:98591622	NA
7	10	rs10762581	75948420	75840430	76309882	C	A	0.0115154	4.91709	4.27008	ADK	0	intronic	1.724	7	5	1	1	0	8.784e-07	0.074003	0.015	1.954e-05	1.04865	0.0111	NOVEL	NA	NA	NA
8	11	rs34369393	13289344	13268386	13345926	G	A	0.0177154	4.27762	-4.12372	ARNTL	8854	intergenic	0.402	6	5	1	0	0	1.889e-05	0.0582972	0.0136	3.728e-05	0.96175	0.0095	NOVEL	NA	NA	NA
9	11	rs4144893	112924690	112826311	113062983	G	A	0.00369532	-4.60818	-4.87757	NCAM1	0	intronic	1.115	7	5	1	0	0	4.062e-06	-0.0777021	0.0169	1.074e-06	0.9445	0.0117	NOVEL	NA	11:112914680:113034787	NA
10	20	rs2247054	37364981	37364981	37485986	T	C	0.0390931	3.92464	5.15905	SLC32A1	6965	intergenic	0.72	7	13	1	0	0	8.686e-05	0.0533038	0.0136	2.482e-07	1.04959	0.0094	NOVEL	NOVEL	NA	NA

## Sheet: 9
Supplementary Table 9. Distinct genomic loci associated with both AN and MD at conjFDR < 0.05. The most strongly associated lead SNPs in independent genomic loci are shown after merging regions < 250 KB apart into a single locus. ANNOVAR = functional variant classification based on position in or outside of a gene; CADD = Combined Annotation-Dependent depletion score, which predict how deleteriou…
locusnum	CHR	LEAD_SNP	LEAD_BP	MinBP	MaxBP	A1	A2	FDR	Z_in AN	Z_in_MD	nearestGene	dist	func	CADD	RDB	minChrState	posMapFilt	eqtlMapFilt	ciMapFilt	PVAL_in AN	BETA_in AN	SE_in AN	PVAL_in_MD	OR_in_MD	SE_in_MD	Is_in_AN	Is_in_MD	In_conj_AN_SCZ	In_conj_AN_BIP
1	1	rs4554696	66408011	66389097	66553259	C	T	0.029545	3.86127	3.7761	PDE4B	0	intronic	7.414	6	5	1	0	0	0.0001128	0.0546018	0.0141	0.0001593	0.9659	0.0092	NOVEL	NA	1:66392405:66552709	NA
2	1	rs6661921	72824855	72748669	72940273	G	A	0.0380979	-3.72207	-4.73348	RPL31P12	57342	intergenic	0.9	7	15	0	1	0	0.0001976	-0.0511986	0.0137	2.207e-06	1.04477	0.0093	NOVEL	NA	NA	NA
3	1	rs11210146	73622007	73281986	73991792	A	G	0.0329571	3.7919	4.03813	RN7SKP19	35279	intergenic	11.56	5	9	0	0	0	0.0001495	0.0518996	0.0137	5.388e-05	1.03676	0.0089	NOVEL	NA	NA	NA
4	3	rs12629759	49237394	48723302	49575913	T	C	0.039827	4.9832	3.65171	CCDC36	0	intronic	15.24	1f	1	1	1	0	6.254e-07	0.0684994	0.0137	0.0002605	1.03448	0.0093	NA	NA	NA	NA
5	3	rs9862018	167587081	167532894	167601695	G	A	0.0368696	-4.16851	-3.68467	MEMO1P3	19120	ncRNA_intronic	0.153	7	5	0	0	0	3.066e-05	-0.0832947	0.02	0.000229	1.0497	0.0132	NOVEL	NOVEL	NA	NA
6	4	rs6853593	58239085	58191992	58247894	T	C	0.0449625	-3.63834	-3.72322	RPS26P24	19589	intergenic	1.544	5	5	0	0	0	0.0002744	-0.0490957	0.0135	0.0001967	0.96725	0.0089	NOVEL	NOVEL	NA	NA
7	5	rs62358666	51899669	51855950	51987664	T	C	0.0360225	3.92221	3.69406	ITGA1	184060	intergenic	1.12	6	1	0	0	0	8.774e-05	0.0654974	0.0167	0.0002207	1.03915	0.0104	NOVEL	NOVEL	NA	NA
8	5	rs323509	104082179	103684787	104082179	A	C	0.0162486	-4.08918	4.39338	RP11-6N13.1	0	ncRNA_intronic	4.954	NA	9	0	0	0	4.329e-05	-0.0598986	0.0146	1.116e-05	1.04279	0.0095	NOVEL	NA	NA	5:103783801:104082179
9	6	rs453214	14915035	14863349	14918945	A	C	0.0378504	3.74277	3.67377	RN7SL332P	198163	intergenic	6.705	6	5	0	0	1	0.000182	0.061697	0.0165	0.000239	1.03977	0.0106	NOVEL	NOVEL	NA	NA
10	6	rs2507989	31324415	28041667	32333827	A	C	0.0151021	4.37327	4.02251	HLA-B	0	intronic	13.26	NA	1	1	1	0	1.224e-05	0.0777015	0.0178	5.758e-05	1.05012	0.0122	NOVEL	NA	6:30321057:32963948	6:28240991:32333827
11	9	rs13285682	127760844	127642136	127815376	T	C	0.0484476	-3.59969	-3.58444	SCAI	0	intronic	8.827	6	4	1	1	0	0.0003186	-0.0564011	0.0157	0.0003378	0.96348	0.0104	NOVEL	NOVEL	NA	NA
12	10	rs140809645	50555034	50527255	50555034	A	C	0.0381869	-3.72092	-3.78827	DRGX	17202	intergenic	7.267	6	5	0	0	0	0.0001985	-0.245901	0.0661	0.0001517	0.84206	0.0454	NOVEL	NOVEL	NA	NA
13	10	rs76777702	115005974	114940342	115014765	G	T	0.024359	-3.92731	-4.31934	TCF7L2	78536	intergenic	2.747	4	5	0	0	0	8.59e-05	-0.155602	0.0396	1.565e-05	1.11572	0.0253	NOVEL	NOVEL	NA	NA
14	11	rs12790660	57667222	57421457	57681828	T	C	0.0233752	-3.98901	-3.86696	OR5AZ1P	17546	intergenic	1.565	6	5	0	1	0	6.635e-05	-0.0580953	0.0146	0.0001102	0.96397	0.0095	NOVEL	NA	11:57421457:57681828	NA
15	11	rs1596740	85590430	85520580	85633368	A	C	0.0205454	3.99752	4.26157	CCDC83	0	intronic	5.481	NA	14	1	0	0	6.401e-05	0.0606999	0.0152	2.03e-05	1.04383	0.0101	NOVEL	NOVEL	NA	NA
16	14	rs10129908	41947256	41940872	42181334	C	T	0.0327561	-3.79474	-4.58885	SNORA31	116409	intergenic	1.022	7	9	0	0	0	0.0001478	-0.0527048	0.0139	4.457e-06	1.04216	0.009	NOVEL	NA	NA	NA
17	14	rs1256065	64698932	64649894	64877135	G	T	0.035339	-3.75811	-4.06231	ESR2	0	UTR3	2.97	3a	2	1	0	0	0.0001712	-0.0507987	0.0135	4.859e-05	1.03686	0.0089	NOVEL	NA	NA	NA
18	15	rs1025145	47685306	47615220	47685504	A	G	0.0434703	-3.65588	-5.04568	SEMA6D	0	ncRNA_intronic	1.211	6	5	1	0	0	0.0002563	-0.052199	0.0143	4.519e-07	0.95371	0.0094	NOVEL	NA	NA	NA
19	18	rs9950000	53052169	52964523	53124751	C	T	0.0466453	-3.61878	-3.74751	TCF4	0	intronic	0.748	4	4	1	0	0	0.000296	-0.0497051	0.0137	0.0001786	1.03448	0.0091	NOVEL	NA	NA	NA
20	21	rs372519	46574554	46564154	46646005	G	A	0.0280876	4.01085	-3.79642	ADARB1	0	intronic	2.35	4	2	1	1	0	6.05e-05	0.0560967	0.014	0.0001468	1.035	0.0091	NOVEL	NOVEL	NA	NA

[truncated: 30 more sheets: 10, 11, 12, 13, 14, 15, 16, 17, 18, 19, 20, 21, 22, 23, 24, 25, 26, 27, 28, 29 …]
